# Supplementary material for: In vivo hyperphosphorylation of tau is associated with synaptic loss and behavioral abnormalities in the absence of tau seeds
Source: Nat Neurosci. 2024 Dec 24;28(2):293–307. doi: 10.1038/s41593-024-01829-7 (PMC11802456; doi:10.1038/s41593-024-01829-7)
Supplement: Supplementary file 7 — Statistical source data for Figs. 2 and 4–8, and Extended Data Figs. 3 and 6–10, statistics summary for Figs. 2 and 4–8, and Extended Data Figs. 3 and 6–10, and unprocessed western blot and gels for Fig. 3. [file 41593_2024_1829_MOESM7_ESM.zip]

Archive with 3 entries (3 files):
- Statistics_Source_Data.xlsx
- Statistics_Summary.xlsx
- Source_Data_Fig_3.pdf
