# Supplementary material for: In vivo hyperphosphorylation of tau is associated with synaptic loss and behavioral abnormalities in the absence of tau seeds
Source: Nat Neurosci. 2024 Dec 24;28(2):293–307. doi: 10.1038/s41593-024-01829-7 (PMC11802456; doi:10.1038/s41593-024-01829-7)
Supplement: Supplementary file 7 — Statistical source data for Figs. 2 and 4–8, and Extended Data Figs. 3 and 6–10, statistics summary for Figs. 2 and 4–8, and Extended Data Figs. 3 and 6–10, and unprocessed western blot and gels for Fig. 3. [file 41593_2024_1829_MOESM7_ESM.zip › Statistics_Source_Data.xlsx]

## Sheet: Fig.2a
	MAPT KI					MAPTInt10+3 KI					MAPTS305N; Int10+3 KI
3RTau/GAPDH	1.17533	0.942987	0.913331	0.941248	1.0271	0.0193295	0.030476	0.0322833	0.0159922	0.0412344	0.00266329	0.000290087	0.000181101	0	0
4RTau/GAPDH	0.772609	0.99267	0.979302	1.10932	1.1461	2.6075	2.92501	2.94123	2.9417	2.49086	3.01403	3.26483	3.18491	2.79422	2.87321
Total tau/GAPDH	1.00291	0.920112	0.855418	1.0394	1.18215	0.775149	1.00584	1.0828	1.02355	1.05805	1.16955	0.883749	0.96008	0.876356	1.22038
	Within each row, compare columns (simple effects within rows)
	Number of families	3
	Number of comparisons per family	3
	Alpha	0.05
	Tukey's multiple comparisons test	Mean Diff.	95.00% CI of diff.	Below threshold?	Summary	Adjusted P Value
	3RTau/GAPDH
	MAPT KI vs. MAPTInt10+3 KI	0.9721	0.7557 to 1.189	Yes	****	<0.0001
	MAPT KI vs. MAPTS305N; Int10+3 KI	0.9994	0.7829 to 1.216	Yes	****	<0.0001
	MAPTInt10+3 KI vs. MAPTS305N; Int10+3 KI	0.02724	-0.1892 to 0.2437	No	ns	0.9493
	4RTau/GAPDH
	MAPT KI vs. MAPTInt10+3 KI	-1.781	-1.998 to -1.565	Yes	****	<0.0001
	MAPT KI vs. MAPTS305N; Int10+3 KI	-2.026	-2.243 to -1.810	Yes	****	<0.0001
	MAPTInt10+3 KI vs. MAPTS305N; Int10+3 KI	-0.245	-0.4614 to -0.02853	Yes	*	0.0236
	Total tau/GAPDH
	MAPT KI vs. MAPTInt10+3 KI	0.01092	-0.2055 to 0.2274	No	ns	0.9916
	MAPT KI vs. MAPTS305N; Int10+3 KI	-0.02202	-0.2385 to 0.1944	No	ns	0.9665
	MAPTInt10+3 KI vs. MAPTS305N; Int10+3 KI	-0.03295	-0.2494 to 0.1835	No	ns	0.9267
	Test details	Mean 1	Mean 2	Mean Diff.	SE of diff.	N1	N2	q	DF
	3RTau/GAPDH
	MAPT KI vs. MAPTInt10+3 KI	1	0.02786	0.9721	0.08855	5	5	15.53	36
	MAPT KI vs. MAPTS305N; Int10+3 KI	1	0.0006269	0.9994	0.08855	5	5	15.96	36
	MAPTInt10+3 KI vs. MAPTS305N; Int10+3 KI	0.02786	0.0006269	0.02724	0.08855	5	5	0.435	36
	4RTau/GAPDH
	MAPT KI vs. MAPTInt10+3 KI	1	2.781	-1.781	0.08855	5	5	28.45	36
	MAPT KI vs. MAPTS305N; Int10+3 KI	1	3.026	-2.026	0.08855	5	5	32.36	36
	MAPTInt10+3 KI vs. MAPTS305N; Int10+3 KI	2.781	3.026	-0.245	0.08855	5	5	3.912	36
	Total tau/GAPDH
	MAPT KI vs. MAPTInt10+3 KI	1	0.9891	0.01092	0.08855	5	5	0.1745	36
	MAPT KI vs. MAPTS305N; Int10+3 KI	1	1.022	-0.02202	0.08855	5	5	0.3517	36
	MAPTInt10+3 KI vs. MAPTS305N; Int10+3 KI	0.9891	1.022	-0.03295	0.08855	5	5	0.5262	36

## Sheet: Fig.2c,d
		MAPT KI			MAPTInt10+3 KI			MAPTS305N; Int10+3 KI
	0N3R	1.06321	0.900724	1.03607	0.0858464	0.0561319	0	0	0	0
	0N4R	1.06511	0.754424	1.18047	6.27629	5.80971	4.26973	5.96461	6.62967	5.51484
	1N3R	1.13161	0.756232	1.11216	0.0242062	0.002529	0.00072257	0	0	0
	1N4R	0.998185	1.0348	0.96702	4.22269	3.93828	3.49228	5.33888	3.81059	3.71467
	2N3R	1.27224	0.804749	0.923009	0	0	0	0	0	0
	2N4R	1.04757	0.842091	1.11034	2.2111	2.52514	2.16277	1.89826	2.17002	1.79019
	Within each row, compare columns (simple effects within rows)
	Number of families	6
	Number of comparisons per family	3
	Alpha	0.05
	Tukey's multiple comparisons test	Mean Diff.	95.00% CI of diff.	Below threshold?	Summary	Adjusted P Value
	0N3R
	MAPT KI vs. MAPTInt10+3 KI	0.9527	0.1879 to 1.717	Yes	*	0.0118
	MAPT KI vs. MAPTS305N; Int10+3 KI	1	0.2352 to 1.765	Yes	**	0.008
	MAPTInt10+3 KI vs. MAPTS305N; Int10+3 KI	0.04733	-0.7174 to 0.8121	No	ns	0.9875
	0N4R
	MAPT KI vs. MAPTInt10+3 KI	-4.452	-5.217 to -3.687	Yes	****	<0.0001
	MAPT KI vs. MAPTS305N; Int10+3 KI	-5.036	-5.801 to -4.272	Yes	****	<0.0001
	MAPTInt10+3 KI vs. MAPTS305N; Int10+3 KI	-0.5845	-1.349 to 0.1803	No	ns	0.1626
	1N3R
	MAPT KI vs. MAPTInt10+3 KI	0.9908	0.2261 to 1.756	Yes	**	0.0086
	MAPT KI vs. MAPTS305N; Int10+3 KI	1	0.2352 to 1.765	Yes	**	0.008
	MAPTInt10+3 KI vs. MAPTS305N; Int10+3 KI	0.009153	-0.7556 to 0.7739	No	ns	0.9995
	1N4R
	MAPT KI vs. MAPTInt10+3 KI	-2.884	-3.649 to -2.120	Yes	****	<0.0001
	MAPT KI vs. MAPTS305N; Int10+3 KI	-3.288	-4.053 to -2.523	Yes	****	<0.0001
	MAPTInt10+3 KI vs. MAPTS305N; Int10+3 KI	-0.4036	-1.168 to 0.3611	No	ns	0.4099
	2N3R
	MAPT KI vs. MAPTInt10+3 KI	1	0.2352 to 1.765	Yes	**	0.008
	MAPT KI vs. MAPTS305N; Int10+3 KI	1	0.2352 to 1.765	Yes	**	0.008
	MAPTInt10+3 KI vs. MAPTS305N; Int10+3 KI	0	-0.7648 to 0.7648	No	ns	>0.9999
	2N4R
	MAPT KI vs. MAPTInt10+3 KI	-1.3	-2.064 to -0.5349	Yes	***	0.0006
	MAPT KI vs. MAPTS305N; Int10+3 KI	-0.9528	-1.718 to -0.1881	Yes	*	0.0118
	MAPTInt10+3 KI vs. MAPTS305N; Int10+3 KI	0.3468	-0.4179 to 1.112	No	ns	0.5151
	Test details	Mean 1	Mean 2	Mean Diff.	SE of diff.	N1	N2	q	DF
	0N3R
	MAPT KI vs. MAPTInt10+3 KI	1	0.04733	0.9527	0.3129	3	3	4.306	36
	MAPT KI vs. MAPTS305N; Int10+3 KI	1	0	1	0.3129	3	3	4.52	36
	MAPTInt10+3 KI vs. MAPTS305N; Int10+3 KI	0.04733	0	0.04733	0.3129	3	3	0.2139	36
	0N4R
	MAPT KI vs. MAPTInt10+3 KI	1	5.452	-4.452	0.3129	3	3	20.12	36
	MAPT KI vs. MAPTS305N; Int10+3 KI	1	6.036	-5.036	0.3129	3	3	22.76	36
	MAPTInt10+3 KI vs. MAPTS305N; Int10+3 KI	5.452	6.036	-0.5845	0.3129	3	3	2.642	36
	1N3R
	MAPT KI vs. MAPTInt10+3 KI	1	0.009153	0.9908	0.3129	3	3	4.479	36
	MAPT KI vs. MAPTS305N; Int10+3 KI	1	0	1	0.3129	3	3	4.52	36
	MAPTInt10+3 KI vs. MAPTS305N; Int10+3 KI	0.009153	0	0.009153	0.3129	3	3	0.04137	36
	1N4R
	MAPT KI vs. MAPTInt10+3 KI	1	3.884	-2.884	0.3129	3	3	13.04	36
	MAPT KI vs. MAPTS305N; Int10+3 KI	1	4.288	-3.288	0.3129	3	3	14.86	36
	MAPTInt10+3 KI vs. MAPTS305N; Int10+3 KI	3.884	4.288	-0.4036	0.3129	3	3	1.824	36
	2N3R
	MAPT KI vs. MAPTInt10+3 KI	1	0	1	0.3129	3	3	4.52	36
	MAPT KI vs. MAPTS305N; Int10+3 KI	1	0	1	0.3129	3	3	4.52	36
	MAPTInt10+3 KI vs. MAPTS305N; Int10+3 KI	0	0	0	0.3129	3	3	0	36
	2N4R
	MAPT KI vs. MAPTInt10+3 KI	1	2.3	-1.3	0.3129	3	3	5.875	36
	MAPT KI vs. MAPTS305N; Int10+3 KI	1	1.953	-0.9528	0.3129	3	3	4.307	36
	MAPTInt10+3 KI vs. MAPTS305N; Int10+3 KI	2.3	1.953	0.3468	0.3129	3	3	1.568	36

## Sheet: Fig.4c
		MAPT KI						MAPT Int10+3 KI						MAPT S305N;Int10+3 KI
	CP13/K9JA	1.6231	1.23249	1.33037	0.884411	0.599809	0.329814	2.2132	2.69114	3.31826	1.98394	1.52866	2.09889	3.31823	4.36696	3.54551	3.61774	5.00083	5.32538
	AT8/K9JA	1.14897	1.03027	1.37633	0.792903	0.770994	0.880535	2.34895	1.55904	2.55777	1.41314	1.57137	2.22374	2.24015	2.37829	1.97087	2.94034	3.28482	3.30189
	PHF1/K9JA	1.12729	1.0523	1.28222	0.854757	0.862743	0.820688	1.64601	1.64229	1.97905	1.57956	1.63824	1.76033	1.65981	2.05176	1.5989	1.96474	2.32571	2.46062
	K9JA/β-actin	1.11558	0.977119	0.966525	1.13308	0.81354	0.994153	1.01255	1.01417	1.02999	0.983107	0.943803	0.919735	1.17193	1.22214	1.16001	0.978087	0.92629	0.818272
	Tau13/β-actin	0.880464	0.711301	0.718754	1.30723	1.31148	1.07078	0.914933	1.02818	1.08689	1.53558	1.61779	1.53889	1.19188	1.09613	1.05539	1.68796	1.69153	1.60474
	HT7/β-actin	1.20039	1.00226	1.00864	0.87318	0.887639	1.02789	0.741006	0.833778	0.89907	1.64656	1.89373	2.04448	1.02256	1.24758	1.04867	2.14335	1.84954	1.7465
	Within each row, compare columns (simple effects within rows)
	Number of families	6
	Number of comparisons per family	3
	Alpha	0.05
	Tukey's multiple comparisons test	Mean Diff.	95.00% CI of diff.	Below threshold?	Summary	Adjusted P Value
	CP13/K9JA
	MAPT KI vs. Int10+3	-1.306	-1.866 to -0.7454	Yes	****	<0.0001
	MAPT KI vs. S305N;Int10+3	-3.196	-3.756 to -2.636	Yes	****	<0.0001
	Int10+3 vs. S305N;Int10+3	-1.89	-2.450 to -1.330	Yes	****	<0.0001
	AT8/K9JA
	MAPT KI vs. Int10+3	-0.9457	-1.506 to -0.3854	Yes	***	0.0003
	MAPT KI vs. S305N;Int10+3	-1.686	-2.246 to -1.126	Yes	****	<0.0001
	Int10+3 vs. S305N;Int10+3	-0.7404	-1.301 to -0.1801	Yes	**	0.0062
	PHF1/K9JA
	MAPT KI vs. Int10+3	-0.7076	-1.268 to -0.1473	Yes	**	0.0094
	MAPT KI vs. S305N;Int10+3	-1.01	-1.571 to -0.4500	Yes	***	0.0001
	Int10+3 vs. S305N;Int10+3	-0.3027	-0.8629 to 0.2576	No	ns	0.4059
	K9JA/β-actin
	MAPT KI vs. Int10+3	0.01611	-0.5442 to 0.5764	No	ns	0.9974
	MAPT KI vs. S305N;Int10+3	-0.04612	-0.6064 to 0.5141	No	ns	0.979
	Int10+3 vs. S305N;Int10+3	-0.06223	-0.6225 to 0.4980	No	ns	0.9621
	Tau13/β-actin
	MAPT KI vs. Int10+3	-0.287	-0.8473 to 0.2732	No	ns	0.444
	MAPT KI vs. S305N;Int10+3	-0.3879	-0.9482 to 0.1723	No	ns	0.2302
	Int10+3 vs. S305N;Int10+3	-0.1009	-0.6612 to 0.4594	No	ns	0.9036
	HT7/β-actin
	MAPT KI vs. Int10+3	-0.3431	-0.9034 to 0.2172	No	ns	0.3153
	MAPT KI vs. S305N;Int10+3	-0.5097	-1.070 to 0.05056	No	ns	0.0823
	Int10+3 vs. S305N;Int10+3	-0.1666	-0.7269 to 0.3937	No	ns	0.759
	Test details	Mean 1	Mean 2	Mean Diff.	SE of diff.	N1	N2	q	DF
	CP13/K9JA
	MAPT KI vs. Int10+3	1	2.306	-1.306	0.2351	6	6	7.854	90
	MAPT KI vs. S305N;Int10+3	1	4.196	-3.196	0.2351	6	6	19.22	90
	Int10+3 vs. S305N;Int10+3	2.306	4.196	-1.89	0.2351	6	6	11.37	90
	AT8/K9JA
	MAPT KI vs. Int10+3	1	1.946	-0.9457	0.2351	6	6	5.689	90
	MAPT KI vs. S305N;Int10+3	1	2.686	-1.686	0.2351	6	6	10.14	90
	Int10+3 vs. S305N;Int10+3	1.946	2.686	-0.7404	0.2351	6	6	4.454	90
	PHF1/K9JA
	MAPT KI vs. Int10+3	1	1.708	-0.7076	0.2351	6	6	4.256	90
	MAPT KI vs. S305N;Int10+3	1	2.01	-1.01	0.2351	6	6	6.077	90
	Int10+3 vs. S305N;Int10+3	1.708	2.01	-0.3027	0.2351	6	6	1.821	90
	K9JA/β-actin
	MAPT KI vs. Int10+3	1	0.9839	0.01611	0.2351	6	6	0.0969	90
	MAPT KI vs. S305N;Int10+3	1	1.046	-0.04612	0.2351	6	6	0.2774	90
	Int10+3 vs. S305N;Int10+3	0.9839	1.046	-0.06223	0.2351	6	6	0.3743	90
	Tau13/β-actin
	MAPT KI vs. Int10+3	1	1.287	-0.287	0.2351	6	6	1.727	90
	MAPT KI vs. S305N;Int10+3	1	1.388	-0.3879	0.2351	6	6	2.334	90
	Int10+3 vs. S305N;Int10+3	1.287	1.388	-0.1009	0.2351	6	6	0.6069	90
	HT7/β-actin
	MAPT KI vs. Int10+3	1	1.343	-0.3431	0.2351	6	6	2.064	90
	MAPT KI vs. S305N;Int10+3	1	1.51	-0.5097	0.2351	6	6	3.066	90
	Int10+3 vs. S305N;Int10+3	1.343	1.51	-0.1666	0.2351	6	6	1.002	90

## Sheet: Fig.4d
		MAPT KI									MAPTInt10+3 KI									MAPTS305N; Int10+3 KI
	p212/217	1.08148	0.708418	0.747475	1.23771	0.983165	1.24175				2.20067	1.66869	1.81953	0.99798	1.13131					2.7165	2.34074	2.04579	3.02492	1.76027	1.53401	2.81347	3.0101	2.29495
	p231+235+237/238	1.33128	1.25554	1.14614	0.809537	0.51669	0.940813				2.45386	1.36325	2.74502	1.33969	1.48275					2.07518	1.97588	2.38822	1.77391	2.2906	1.90519	3.05133	2.57167	2.79215
	p396+400/403/404	1.01586	0.865838	0.879554	1.3682	0.914702	0.955851				1.50107	1.24989	1.59366	0.932705	1.15131					1.95028	1.41363	1.24904	1.33562	1.57222	1.52765	2.01114	1.64681	1.97
	Within each row, compare columns (simple effects within rows)
	Number of families	3
	Number of comparisons per family	3
	Alpha	0.05
	Tukey's multiple comparisons test	Predicted (LS) mean diff.	95.00% CI of diff.	Below threshold?	Summary	Adjusted P Value
	p212/217
	MAPT KI vs. MAPTInt10+3 KI	-0.5636	-1.159 to 0.03137	No	ns	0.0668
	MAPT KI vs. MAPTS305N; Int10+3 KI	-1.393	-1.911 to -0.8755	Yes	****	<0.0001
	MAPTInt10+3 KI vs. MAPTS305N; Int10+3 KI	-0.8298	-1.378 to -0.2817	Yes	**	0.0017
	p231+235+237/238
	MAPT KI vs. MAPTInt10+3 KI	-0.8769	-1.472 to -0.2819	Yes	**	0.0023
	MAPT KI vs. MAPTS305N; Int10+3 KI	-1.314	-1.832 to -0.7959	Yes	****	<0.0001
	MAPTInt10+3 KI vs. MAPTS305N; Int10+3 KI	-0.4369	-0.9850 to 0.1112	No	ns	0.1423
	p396+400/403/404
	MAPT KI vs. MAPTInt10+3 KI	-0.2857	-0.8807 to 0.3093	No	ns	0.4827
	MAPT KI vs. MAPTS305N; Int10+3 KI	-0.6307	-1.149 to -0.1128	Yes	*	0.0134
	MAPTInt10+3 KI vs. MAPTS305N; Int10+3 KI	-0.345	-0.8931 to 0.2031	No	ns	0.2904
	Test details	Predicted (LS) mean 1	Predicted (LS) mean 2	Predicted (LS) mean diff.	SE of diff.	N1	N2	q	DF
	p212/217
	MAPT KI vs. MAPTInt10+3 KI	1	1.564	-0.5636	0.2465	6	5	3.234	51
	MAPT KI vs. MAPTS305N; Int10+3 KI	1	2.393	-1.393	0.2145	6	9	9.185	51
	MAPTInt10+3 KI vs. MAPTS305N; Int10+3 KI	1.564	2.393	-0.8298	0.227	5	9	5.169	51
	p231+235+237/238
	MAPT KI vs. MAPTInt10+3 KI	1	1.877	-0.8769	0.2465	6	5	5.031	51
	MAPT KI vs. MAPTS305N; Int10+3 KI	1	2.314	-1.314	0.2145	6	9	8.66	51
	MAPTInt10+3 KI vs. MAPTS305N; Int10+3 KI	1.877	2.314	-0.4369	0.227	5	9	2.721	51
	p396+400/403/404
	MAPT KI vs. MAPTInt10+3 KI	1	1.286	-0.2857	0.2465	6	5	1.639	51
	MAPT KI vs. MAPTS305N; Int10+3 KI	1	1.631	-0.6307	0.2145	6	9	4.158	51
	MAPTInt10+3 KI vs. MAPTS305N; Int10+3 KI	1.286	1.631	-0.345	0.227	5	9	2.149	51

## Sheet: Fig.5d
	Lipofectamine only	MAPT KI	MAPTS305N; Int10+3 KI	MAPTInt10+3 KI	PS19
	0.00602057	0.0146763	0.000778073	0.00837575	1.48531
	0.00811382	0.00714597	0.00609243	0.00734292
	0.0072923	0.0101532	0.00364692	0.0126721
	0.00877253	0.00233011	0.0114064	0.010246
		0.0134896	0.0091658
	Number of families	1
	Number of comparisons per family	15
	Alpha	0.05
	Tukey's multiple comparisons test	Mean Diff.	95.00% CI of diff.	Below threshold?	Summary	Adjusted P Value
	WT vs. MAPT KI	-0.00733	-0.02066 to 0.005994	No	ns	0.4933	B-C
	WT vs. MAPTS305N; Int10+3 KI	-0.003989	-0.01731 to 0.009335	No	ns	0.9163	B-D
	WT vs. MAPTInt10+3 KI	-0.007431	-0.02103 to 0.006169	No	ns	0.5003	B-E
	WT vs. PS19	-1.483	-1.500 to -1.466	Yes	****	<0.0001	B-F
	WT vs. Lipofectamine only	-0.005321	-0.01892 to 0.008278	No	ns	0.789	B-G
	MAPT KI vs. MAPTS305N; Int10+3 KI	0.003341	-0.004352 to 0.01103	No	ns	0.713	C-D
	MAPT KI vs. MAPTInt10+3 KI	-0.0001002	-0.008260 to 0.008060	No	ns	>0.9999	C-E
	MAPT KI vs. PS19	-1.476	-1.489 to -1.462	Yes	****	<0.0001	C-F
	MAPT KI vs. Lipofectamine only	0.002009	-0.006151 to 0.01017	No	ns	0.9614	C-G
	MAPTS305N; Int10+3 KI vs. MAPTInt10+3 KI	-0.003441	-0.01160 to 0.004719	No	ns	0.7359	D-E
	MAPTS305N; Int10+3 KI vs. PS19	-1.479	-1.492 to -1.466	Yes	****	<0.0001	D-F
	MAPTS305N; Int10+3 KI vs. Lipofectamine only	-0.001332	-0.009492 to 0.006828	No	ns	0.9936	D-G
	MAPTInt10+3 KI vs. PS19	-1.476	-1.489 to -1.462	Yes	****	<0.0001	E-F
	MAPTInt10+3 KI vs. Lipofectamine only	0.002109	-0.006492 to 0.01071	No	ns	0.962	E-G
	PS19 vs. Lipofectamine only	1.478	1.464 to 1.491	Yes	****	<0.0001	F-G
	Test details	Mean 1	Mean 2	Mean Diff.	SE of diff.	n1	n2	q	DF
	WT vs. MAPT KI	0.002229	0.009559	-0.00733	0.004063	1	5	2.552	14
	WT vs. MAPTS305N; Int10+3 KI	0.002229	0.006218	-0.003989	0.004063	1	5	1.389	14
	WT vs. MAPTInt10+3 KI	0.002229	0.009659	-0.007431	0.004146	1	4	2.534	14
	WT vs. PS19	0.002229	1.485	-1.483	0.005245	1	1	399.9	14
	WT vs. Lipofectamine only	0.002229	0.00755	-0.005321	0.004146	1	4	1.815	14
	MAPT KI vs. MAPTS305N; Int10+3 KI	0.009559	0.006218	0.003341	0.002346	5	5	2.015	14
	MAPT KI vs. MAPTInt10+3 KI	0.009559	0.009659	-0.0001002	0.002488	5	4	0.05693	14
	MAPT KI vs. PS19	0.009559	1.485	-1.476	0.004063	5	1	513.7	14
	MAPT KI vs. Lipofectamine only	0.009559	0.00755	0.002009	0.002488	5	4	1.142	14
	MAPTS305N; Int10+3 KI vs. MAPTInt10+3 KI	0.006218	0.009659	-0.003441	0.002488	5	4	1.956	14
	MAPTS305N; Int10+3 KI vs. PS19	0.006218	1.485	-1.479	0.004063	5	1	514.9	14
	MAPTS305N; Int10+3 KI vs. Lipofectamine only	0.006218	0.00755	-0.001332	0.002488	5	4	0.7571	14
	MAPTInt10+3 KI vs. PS19	0.009659	1.485	-1.476	0.004146	4	1	503.3	14
	MAPTInt10+3 KI vs. Lipofectamine only	0.009659	0.00755	0.002109	0.002622	4	4	1.138	14
	PS19 vs. Lipofectamine only	1.485	0.00755	1.478	0.004146	1	4	504	14
	Compact letter display
	PS19	A
	MAPTInt10+3 KI	B
	MAPT KI	B
	Lipofectamine only	B
	MAPTS305N; Int10+3 KI	B
	WT	B

## Sheet: Fig.5e
	Lipofectamine only	AD	10+3	S305N
	0.00602057	0.0307246	0.0155515	0.242864
	0.00811382	0.0158606	0.035032
	0.0072923	0.0195332	0.0115635
	0.00877253
	Number of families	1
	Number of comparisons per family	3
	Alpha	0.05
	Tukey's multiple comparisons test	Mean Diff.	95.00% CI of diff.	Below threshold?	Summary	Adjusted P Value
	Lipofectamine only vs. AD	-0.01449	-0.03231 to 0.003333	No	ns	0.1066	A-B
	Lipofectamine only vs. 10+3	-0.01317	-0.03099 to 0.004657	No	ns	0.1438	A-C
	AD vs. 10+3	0.001324	-0.01773 to 0.02038	No	ns	0.9773	B-C
	Test details	Mean 1	Mean 2	Mean Diff.	SE of diff.	n1	n2	q	DF
	Lipofectamine only vs. AD	0.00755	0.02204	-0.01449	0.006052	4	3	3.386	7
	Lipofectamine only vs. 10+3	0.00755	0.02072	-0.01317	0.006052	4	3	3.077	7
	AD vs. 10+3	0.02204	0.02072	0.001324	0.00647	3	3	0.2894	7

## Sheet: Fig.5h
Endpoint replicate reactions
S305N 1	S305N 2	S305N 3	S305N 4	S305N 5	MAPT KI 1	MAPT KI 2	MAPT KI 3	MAPT KI 4	MAPT KI 5	PSP	PSP	PSP
193	194	18693	277	6634	34430	4690	10654	17341	197		15900	21075
191	197	9833	7203	7805	21200	39250	10347	9233	199	14874		5366
191	197	9379	11108	22569	38931	18395	11074	6805	201	17344	16166	17
196	197	212	2346	6620	10163	221	4092	4566	199	17386	17212	5514
193	194	233	18151	5386	4938	12199	8195	3550	288	15111	17303	114
191	201	17757	17018	3618	48957	11402	13776	12646	4390	15371	16883	4773
188	206	9345	1015	11159	221	42494	13459	7117	54743	15405	16937	20024
194	196	6573	2545	7046	20812	8289	8408	12857	202	15899	17305	9646
194	219	20203	211	5948	26298	12137	10770	18365	203	15063	17358	10246
196	195	4506	307	7369	44027	4870	29696	8556	201	14100	19247	20680
191	200	6511	8900	9798	14096	222	5048	37554	244	16741	17505	23300
190	199	4657	12417	27279	52320	8425	4582	5040	42870	14937	18547	22189
190	248	48119	3604	40474	42776	21237	10594	6345	27063	17393	18665	24608
195	203	8228	9647	9997	50225	22884	6554	14780	5535	14880	18437	21505
194	2829	20692	4893	11044	9446	7535	9068	10881	5772	16709	18471	22748
196	191	4475	8825	11521	35767	8204	10107	45937	812	14189	17139	23941
standard deviation at endpoint reaction
MAPTS305N;Int10+3G>A KI					MAPT KI					PSP
2.469	656.8	11723	5851	9792	17279	12389	5897	11851	17071	1143	950.6	1006
Data was normalised as the SD/√n the standard error of a sample mean
Expected values were calculated as the mean of observed
Chi-square test
MAPT KI	OBSERVED		MAPT S305N; Int10+3	OBSERVED		PSP	OBSERVED
1	4320		1	1		1	286
2	3097		2	164		2	238
3	1474		3	2931		3	252
4	2963		4	1463
5	4268		5	2448
Table analyzed	MAPT CHI					Table analyzed	S305N CHI					Table analyzed	PSP CHI
Column analyzed	Column A					Column analyzed	Column A					Column analyzed	Column A
Chi-square test						Chi-square test						Chi-square test
Chi-square	1687					Chi-square	4947					Chi-square	4.72
DF	4					DF	4					DF	2
P value (two-tailed)	<0.0001					P value (two-tailed)	<0.0001					P value (two-tailed)	0.0944
P value summary	****					P value summary	****					P value summary	ns
Is discrepancy significant (P < 0.05)?	Yes					Is discrepancy significant (P < 0.05)?	Yes					Is discrepancy significant (P < 0.05)?	No
Outcome	Expected #	Observed #	Expected %	Observed %		Outcome	Expected #	Observed #	Expected %	Observed %		Outcome	Expected #	Observed #	Expected %	Observed %
1	3224	4320	20	26.8		1	1401	1	19.99	0.01427		1	258.3	286	33.29	36.86
2	3224	3097	20	19.21		2	1401	164	19.99	2.341		2	258.3	238	33.29	30.67
3	3224	1474	20	9.143		3	1401	2931	19.99	41.83		3	258.3	252	33.29	32.47
4	3224	2963	20	18.38		4	1401	1463	19.99	20.88		TOTAL	774.9	776	100	100
5	3224	4268	20	26.47		5	1401	2448	19.99	34.94
TOTAL	16120	16122	100	100		TOTAL	7005	7007	100	100

## Sheet: Fig.6b
		MAPTInt10+3 KI							MAPTS305N; Int10+3 KI							MAPT KI							WT
	PoDG	1.41405	1.12113	1.25833	0.94814	1.26693	0.931236		0.972318	0.57798	0.733316	1.034	0.578726	0.451953		1.16469	1.30065	1.3988	1.08321	1.19018	1.23465		1.62312	1.50693	1.0982	1.38028	1.23569
	CA3-Rad	1.25239	1.31734	1.15634	1.46409	1.36211	1.11368		0.610409	0.86246	0.799999	0.556687	0.45704	0.592765		0.956679	0.86908	1.65459	0.923423	0.99525	1.34327		1.16776	1.21007	1.58052	1.45282	1.01357
	CA1-LMol	1.32463	1.26563	1.22255	1.21578	1.10321	0.980098		1.12564	0.767665	0.566274	0.489124	0.523535	0.496558		1.2473	0.961764	1.1764	1.00804	1.15336	0.98762		0.976156	1.81319	1.41319	1.23655	1.52132
	EC-LyII	1.25488	1.22399	1.20892	1.30484	0.956619	0.972483		0.953705	0.777452	0.605132	0.469883	0.432216	0.503774		1.25699	1.23243	1.24855	1.23083	1.34721	1.11543		1.57438	1.38834	1.01348	1.59635	1.77615
	Within each row, compare columns (simple effects within rows)
	Number of families	4
	Number of comparisons per family	6
	Alpha	0.05
	Tukey's multiple comparisons test	Predicted (LS) mean diff.	95.00% CI of diff.	Below threshold?	Summary	Adjusted P Value
	PoDG
	MAPTInt10+3 KI vs. MAPTS305N; Int10+3 KI	0.4319	0.1246 to 0.7392	Yes	**	0.0023
	MAPTInt10+3 KI vs. MAPT KI	-0.07206	-0.3793 to 0.2352	No	ns	0.9267
	MAPTInt10+3 KI vs. WT	-0.2122	-0.5345 to 0.1101	No	ns	0.3157
	MAPTS305N; Int10+3 KI vs. MAPT KI	-0.504	-0.8113 to -0.1967	Yes	***	0.0003
	MAPTS305N; Int10+3 KI vs. WT	-0.6441	-0.9664 to -0.3218	Yes	****	<0.0001
	MAPT KI vs. WT	-0.1401	-0.4624 to 0.1821	No	ns	0.6647
	CA3-Rad
	MAPTInt10+3 KI vs. MAPTS305N; Int10+3 KI	0.6311	0.3238 to 0.9384	Yes	****	<0.0001
	MAPTInt10+3 KI vs. MAPT KI	0.1539	-0.1533 to 0.4612	No	ns	0.5557
	MAPTInt10+3 KI vs. WT	-0.007291	-0.3296 to 0.3150	No	ns	>0.9999
	MAPTS305N; Int10+3 KI vs. MAPT KI	-0.4772	-0.7844 to -0.1699	Yes	***	0.0006
	MAPTS305N; Int10+3 KI vs. WT	-0.6384	-0.9607 to -0.3161	Yes	****	<0.0001
	MAPT KI vs. WT	-0.1612	-0.4835 to 0.1611	No	ns	0.5569
	CA1-LMol
	MAPTInt10+3 KI vs. MAPTS305N; Int10+3 KI	0.5238	0.2166 to 0.8311	Yes	***	0.0002
	MAPTInt10+3 KI vs. MAPT KI	0.09624	-0.2111 to 0.4035	No	ns	0.8436
	MAPTInt10+3 KI vs. WT	-0.2068	-0.5291 to 0.1155	No	ns	0.3385
	MAPTS305N; Int10+3 KI vs. MAPT KI	-0.4276	-0.7349 to -0.1203	Yes	**	0.0026
	MAPTS305N; Int10+3 KI vs. WT	-0.7306	-1.053 to -0.4083	Yes	****	<0.0001
	MAPT KI vs. WT	-0.303	-0.6253 to 0.01928	No	ns	0.073
	EC-LyII
	MAPTInt10+3 KI vs. MAPTS305N; Int10+3 KI	0.5299	0.2226 to 0.8372	Yes	***	0.0001
	MAPTInt10+3 KI vs. MAPT KI	-0.08495	-0.3922 to 0.2223	No	ns	0.8863
	MAPTInt10+3 KI vs. WT	-0.3161	-0.6384 to 0.006165	No	ns	0.0566
	MAPTS305N; Int10+3 KI vs. MAPT KI	-0.6149	-0.9222 to -0.3076	Yes	****	<0.0001
	MAPTS305N; Int10+3 KI vs. WT	-0.846	-1.168 to -0.5238	Yes	****	<0.0001
	MAPT KI vs. WT	-0.2312	-0.5535 to 0.09111	No	ns	0.2435
	Test details	Predicted (LS) mean 1	Predicted (LS) mean 2	Predicted (LS) mean diff.	SE of diff.	N1	N2	q
	PoDG
	MAPTInt10+3 KI vs. MAPTS305N; Int10+3 KI	1.157	0.7247	0.4319	0.117	6	6	5.222
	MAPTInt10+3 KI vs. MAPT KI	1.157	1.229	-0.07206	0.117	6	6	0.8711
	MAPTInt10+3 KI vs. WT	1.157	1.369	-0.2122	0.1227	6	5	2.446
	MAPTS305N; Int10+3 KI vs. MAPT KI	0.7247	1.229	-0.504	0.117	6	6	6.093
	MAPTS305N; Int10+3 KI vs. WT	0.7247	1.369	-0.6441	0.1227	6	5	7.425
	MAPT KI vs. WT	1.229	1.369	-0.1401	0.1227	6	5	1.615
	CA3-Rad
	MAPTInt10+3 KI vs. MAPTS305N; Int10+3 KI	1.278	0.6466	0.6311	0.117	6	6	7.629
	MAPTInt10+3 KI vs. MAPT KI	1.278	1.124	0.1539	0.117	6	6	1.861
	MAPTInt10+3 KI vs. WT	1.278	1.285	-0.007291	0.1227	6	5	0.08404
	MAPTS305N; Int10+3 KI vs. MAPT KI	0.6466	1.124	-0.4772	0.117	6	6	5.768
	MAPTS305N; Int10+3 KI vs. WT	0.6466	1.285	-0.6384	0.1227	6	5	7.358
	MAPT KI vs. WT	1.124	1.285	-0.1612	0.1227	6	5	1.858
	CA1-LMol
	MAPTInt10+3 KI vs. MAPTS305N; Int10+3 KI	1.185	0.6615	0.5238	0.117	6	6	6.333
	MAPTInt10+3 KI vs. MAPT KI	1.185	1.089	0.09624	0.117	6	6	1.163
	MAPTInt10+3 KI vs. WT	1.185	1.392	-0.2068	0.1227	6	5	2.383
	MAPTS305N; Int10+3 KI vs. MAPT KI	0.6615	1.089	-0.4276	0.117	6	6	5.17
	MAPTS305N; Int10+3 KI vs. WT	0.6615	1.392	-0.7306	0.1227	6	5	8.422
	MAPT KI vs. WT	1.089	1.392	-0.303	0.1227	6	5	3.493
	EC-LyII
	MAPTInt10+3 KI vs. MAPTS305N; Int10+3 KI	1.154	0.6237	0.5299	0.117	6	6	6.406
	MAPTInt10+3 KI vs. MAPT KI	1.154	1.239	-0.08495	0.117	6	6	1.027
	MAPTInt10+3 KI vs. WT	1.154	1.47	-0.3161	0.1227	6	5	3.644
	MAPTS305N; Int10+3 KI vs. MAPT KI	0.6237	1.239	-0.6149	0.117	6	6	7.433
	MAPTS305N; Int10+3 KI vs. WT	0.6237	1.47	-0.846	0.1227	6	5	9.752
	MAPT KI vs. WT	1.239	1.47	-0.2312	0.1227	6	5	2.665

## Sheet: Fig.6e
	MAPT KI	MAPTInt10+3 KI	MAPTS305N; Int10+3 KI
%AmCuAg	1.67479	3.92122	2.2621
	2.73657	9.84011	7.79906
	2.79172	6.00046	9.95328
	2.11467	5.83455	5.53606
		3.25625	6.34743
		3.49435	10.9839
			10.9839
			3.31791
	Number of families	1
	Number of comparisons per family	3
	Alpha	0.05
	Dunn's multiple comparisons test	Mean rank diff.	Significant?	Summary	Adjusted P Value
	MAPT KI vs. MAPTInt10+3 KI	-7.167	No	ns	0.1124	A-B
	MAPT KI vs. MAPTS305N; Int10+3 KI	-9.25	Yes	*	0.0139	A-C
	MAPTInt10+3 KI vs. MAPTS305N; Int10+3 KI	-2.083	No	ns	>0.9999	B-C
	Test details	Mean rank 1	Mean rank 2	Mean rank diff.	n1	n2	Z
	MAPT KI vs. MAPTInt10+3 KI	3	10.17	-7.167	4	6	2.081
	MAPT KI vs. MAPTS305N; Int10+3 KI	3	12.25	-9.25	4	8	2.831
	MAPTInt10+3 KI vs. MAPTS305N; Int10+3 KI	10.17	12.25	-2.083	6	8	0.723

## Sheet: Fig.7b
	WT	MAPT KI	MAPTInt10+3KI	MAPTS305N; Int10+3KI
Spontaneous Alternation (%)	61.9	68.75	75	53.33
	55.56	66.67	33.33	83.33
	75	68.18	60	33.33
	66.67	92.31	91.67	42.86
	63.16	70	71.43	50
	93.33	76.47	53.33	33.33
	70	81.25	62.5	54.55
	55.56	68.42	71.43	81.82
	100	66.67	80.95	64.29
	73.33	91.67	73.33	54.55
	80	74.07	72.22	45.45
	84.62	80	64.71	50
	50	64.29	61.9	53.85
	42.86	63.64	66.67	50
	78.57	69.23		58.33
	42.86			55.56
	66.67
	Number of families	1
	Number of comparisons per family	6
	Alpha	0.05
	Dunn's multiple comparisons test	Mean rank diff.	Significant?	Summary	Adjusted P Value
	WT vs. MAPT KI	-7.349	No	ns	>0.9999	A-B
	WT vs. MAPTInt10+3KI	0.3676	No	ns	>0.9999	A-C
	WT vs. MAPTS305N; Int10+3KI	16.71	Yes	*	0.0467	A-D
	MAPT KI vs. MAPTInt10+3KI	7.717	No	ns	>0.9999	B-C
	MAPT KI vs. MAPTS305N; Int10+3KI	24.06	Yes	**	0.0012	B-D
	MAPTInt10+3KI vs. MAPTS305N; Int10+3KI	16.34	No	ns	0.0795	C-D
	Test details	Mean rank 1	Mean rank 2	Mean rank diff.	n1	n2	Z
	WT vs. MAPT KI	34.12	41.47	-7.349	17	15	1.151
	WT vs. MAPTInt10+3KI	34.12	33.75	0.3676	17	14	0.0565
	WT vs. MAPTS305N; Int10+3KI	34.12	17.41	16.71	17	16	2.661
	MAPT KI vs. MAPTInt10+3KI	41.47	33.75	7.717	15	14	1.152
	MAPT KI vs. MAPTS305N; Int10+3KI	41.47	17.41	24.06	15	16	3.713
	MAPTInt10+3KI vs. MAPTS305N; Int10+3KI	33.75	17.41	16.34	14	16	2.477

[truncated: 38 more sheets: Fig.7d, Fig.7e, Fig.7g, Fig.7h, Fig.7j, Fig.7k, Fig.7l, Fig.8b, Fig.8c, Fig.8e, Fig.8f, Fig.8h, Fig.8i, Extended Data Fig.3a, Extended Data Fig. 3b, Extended Data Fig.3d, Extended Data Fig.3e, Extended Data Fig.6d, Extended Data Fig. 6e, Extended Data Fig.7b …]
