# Supplementary material for: In vivo hyperphosphorylation of tau is associated with synaptic loss and behavioral abnormalities in the absence of tau seeds
Source: Nat Neurosci. 2024 Dec 24;28(2):293–307. doi: 10.1038/s41593-024-01829-7 (PMC11802456; doi:10.1038/s41593-024-01829-7)
Supplement: Supplementary file 7 — Statistical source data for Figs. 2 and 4–8, and Extended Data Figs. 3 and 6–10, statistics summary for Figs. 2 and 4–8, and Extended Data Figs. 3 and 6–10, and unprocessed western blot and gels for Fig. 3. [file 41593_2024_1829_MOESM7_ESM.zip › Statistics_Summary.xlsx]

## Sheet: Sheet1
Figure	Panel	Data	Group	Number of sample	Statistical test	P value	Significance	Asterisks	Degrees of freedom	T value	F value
2	a	3R Tau Relative mRNA Expression levels	MAPT KI vsMAPTInt10+3 KI	5 mice vs 5mice	Two-way ANOVA followed by Tukey's multiple comparison test	<0.0001	Yes	****	dfn = 2 dfd = 36	n/a	25.51
			MAPT KI vsMAPTS305N;Int10+3 KI	5 mice vs 5mice		<0.0001	Yes	****
			MAPTInt10+3 KI vs MAPTS305N; Int10+3 KI	5 mice vs 5mice		0.9493	No	ns
2	a	4R Tau Relative mRNA Expression levels	MAPT KI vsMAPTInt10+3 KI	5 mice vs 5mice	Two-way ANOVA followed by Tukey's multiple comparison test	<0.0001	Yes	****	dfn = 2 dfd = 36	n/a	25.51
			MAPT KI vsMAPTS305N;Int10+3 KI	5 mice vs 5mice		<0.0001	Yes	****
			MAPTInt10+3 KI vs MAPTS305N; Int10+3 KI	5 mice vs 5mice		0.0236	Yes	*
2	a	Total Tau Relative mRNA Expression levels	MAPT KI vsMAPTInt10+3 KI	5 mice vs 5mice	Two-way ANOVA followed by Tukey's multiple comparison test	0.9916	No	ns	dfn = 2 dfd = 36	n/a	25.51
			MAPT KI vsMAPTS305N;Int10+3 KI	5 mice vs 5mice		0.9665	No	ns
			MAPTInt10+3 KI vs MAPTS305N; Int10+3 KI	5 mice vs 5mice		0.9267	No	ns
2	c	0N3R	MAPT KI vsMAPTInt10+3 KI	3 mice vs 3mice	Two-way ANOVA followed by Tukey's multiple comparison test	0.0118	Yes	*	dfn = 2 dfd = 36	n/a	40.95
			MAPT KI vsMAPTS305N;Int10+3 KI	3 mice vs 3mice		0.008	Yes	**
			MAPTInt10+3 KI vs MAPTS305N; Int10+3 KI	3 mice vs 3mice		0.9875	No	ns
2	d	0N4R	MAPT KI vsMAPTInt10+3 KI	3 mice vs 3mice	Two-way ANOVA followed by Tukey's multiple comparison test	<0.0001	Yes	****	dfn = 2 dfd = 36	n/a	40.95
			MAPT KI vsMAPTS305N;Int10+3 KI	3 mice vs 3mice		<0.0001	Yes	****
			MAPTInt10+3 KI vs MAPTS305N; Int10+3 KI	3 mice vs 3mice		0.1626	No	ns
2	c	1N3R	MAPT KI vsMAPTInt10+3 KI	3 mice vs 3mice	Two-way ANOVA followed by Tukey's multiple comparison test	0.0086	Yes	**	dfn = 2 dfd = 36	n/a	40.95
			MAPT KI vsMAPTS305N;Int10+3 KI	3 mice vs 3mice		0.008	Yes	**
			MAPTInt10+3 KI vs MAPTS305N; Int10+3 KI	3 mice vs 3mice		0.9995	No	ns
2	d	1N4R	MAPT KI vsMAPTInt10+3 KI	3 mice vs 3mice	Two-way ANOVA followed by Tukey's multiple comparison test	<0.0001	Yes	****	dfn = 2 dfd = 36	n/a	40.95
			MAPT KI vsMAPTS305N;Int10+3 KI	3 mice vs 3mice		<0.0001	Yes	****
			MAPTInt10+3 KI vs MAPTS305N; Int10+3 KI	3 mice vs 3mice		0.4099	No	ns
2	c	2N3R	MAPT KI vsMAPTInt10+3 KI	3 mice vs 3mice	Two-way ANOVA followed by Tukey's multiple comparison test	0.008	Yes	**	dfn = 2 dfd = 36	n/a	40.95
			MAPT KI vsMAPTS305N;Int10+3 KI	3 mice vs 3mice		0.008	Yes	**
			MAPTInt10+3 KI vs MAPTS305N; Int10+3 KI	3 mice vs 3mice		>0.9999	No	ns
2	d	2N4R	MAPT KI vsMAPTInt10+3 KI	3 mice vs 3mice	Two-way ANOVA followed by Tukey's multiple comparison test	0.0006	Yes	***	dfn = 2 dfd = 36	n/a	40.95
			MAPT KI vsMAPTS305N;Int10+3 KI	3 mice vs 3mice		0.0118	Yes	*
			MAPTInt10+3 KI vs MAPTS305N; Int10+3 KI	3 mice vs 3mice		0.5151	No	ns
4	c	CP13/K9JA	MAPT KI vsMAPTInt10+3 KI	6 mice vs 6 mice	Two-way ANOVA followed by Tukey's multiple comparison test	<0.0001	Yes	****	dfn = 2 dfd = 90	n/a	70.5
			MAPT KI vsMAPTS305N;Int10+3 KI	6 mice vs 6 mice		<0.0001	Yes	****
			MAPTInt10+3 KI vs MAPTS305N; Int10+3 KI	6 mice vs 6 mice		<0.0001	Yes	****
4	c	AT8/K9JA	MAPT KI vsMAPTInt10+3 KI	6 mice vs 6 mice	Two-way ANOVA followed by Tukey's multiple comparison test	0.0003	Yes	***	dfn = 2 dfd = 90	n/a	70.5
			MAPT KI vsMAPTS305N;Int10+3 KI	6 mice vs 6 mice		<0.0001	Yes	****
			MAPTInt10+3 KI vs MAPTS305N; Int10+3 KI	6 mice vs 6 mice		0.0062	Yes	**
4	c	PHF1/K9JA	MAPT KI vsMAPTInt10+3 KI	6 mice vs 6 mice	Two-way ANOVA followed by Tukey's multiple comparison test	0.0094	Yes	**	dfn = 2 dfd = 90	n/a	70.5
			MAPT KI vsMAPTS305N;Int10+3 KI	6 mice vs 6 mice		0.0001	Yes	***
			MAPTInt10+3 KI vs MAPTS305N; Int10+3 KI	6 mice vs 6 mice		0.4059	No	ns
4	c	K9JA/β-actin	MAPT KI vsMAPTInt10+3 KI	6 mice vs 6 mice	Two-way ANOVA followed by Tukey's multiple comparison test	0.9974	No	ns	dfn = 2 dfd = 90	n/a	70.5
			MAPT KI vsMAPTS305N;Int10+3 KI	6 mice vs 6 mice		0.979	No	ns
			MAPTInt10+3 KI vs MAPTS305N; Int10+3 KI	6 mice vs 6 mice		0.9621	No	ns
4	c	Tau13/β-actin	MAPT KI vsMAPTInt10+3 KI	6 mice vs 6 mice	Two-way ANOVA followed by Tukey's multiple comparison test	0.444	No	ns	dfn = 2 dfd = 90	n/a	70.5
			MAPT KI vsMAPTS305N;Int10+3 KI	6 mice vs 6 mice		0.2302	No	ns
			MAPTInt10+3 KI vs MAPTS305N; Int10+3 KI	6 mice vs 6 mice		0.9036	No	ns
4	c	HT7/β-actin	MAPT KI vsMAPTInt10+3 KI	6 mice vs 6 mice	Two-way ANOVA followed by Tukey's multiple comparison test	0.3153	No	ns	dfn = 2 dfd = 90	n/a	70.5
			MAPT KI vsMAPTS305N;Int10+3 KI	6 mice vs 6 mice		0.0823	No	ns
			MAPTInt10+3 KI vs MAPTS305N; Int10+3 KI	6 mice vs 6 mice		0.759	No	ns
4	d	p212/217	MAPT KI vsMAPTInt10+3 KI	6 mice vs 5 mice	Two-way ANOVA followed by Tukey's multiple comparison test	0.0688	No	ns	dfn = 2 dfd = 51	n/a	40.63
			MAPT KI vsMAPTS305N;Int10+3 KI	6 mice vs 9 mice		<0.0001	Yes	****
			MAPTInt10+3 KI vs MAPTS305N; Int10+3 KI	5 mice vs 9mice		0.0017	Yes	**
4	d	p231+235+237/238	MAPT KI vsMAPTInt10+3 KI	6 mice vs 5 mice	Two-way ANOVA followed by Tukey's multiple comparison test	0.0023	Yes	**	dfn = 2 dfd = 51	n/a	40.63
			MAPT KI vsMAPTS305N;Int10+3 KI	6 mice vs 9 mice		<0.0001	Yes	****
			MAPTInt10+3 KI vs MAPTS305N; Int10+3 KI	5 mice vs 9mice		0.1423	No	ns
4	d	p396+400/403/404	MAPT KI vsMAPTInt10+3 KI	6 mice vs 5 mice	Two-way ANOVA followed by Tukey's multiple comparison test	0.4827	No	ns	dfn = 2 dfd = 51	n/a	40.63
			MAPT KI vsMAPTS305N;Int10+3 KI	6 mice vs 9 mice		0.0134	Yes	*
			MAPTInt10+3 KI vs MAPTS305N; Int10+3 KI	5 mice vs 9mice		0.2904	No	ns
5	e	No. of tau inclusions/nucleus	WT vs. MAPT KI	1 mice vs 5 mice	One-way ANOVA followed by Tukey's multiple comparison test	0.4933	No	ns	dfn = 5 dfd = 14	n/a	30155
			WT vs. MAPTS305N+ Int10+3	1 mice vs 5 mice		0.9163	No	ns
			WT vs. MAPTInt10+3	1 mice vs 4 mice		0.5003	No	ns
			WT vs. PS19	1 mice vs 1 mice		<0.0001	Yes	**** n = 1
			WT vs. Lipofectamine only	1 mice vs 4 mice		0.789	No	ns
			MAPT KI vs. MAPTS305N;Int10+3	5 mice vs 5 mice		0.713	No	ns
			MAPT KI vs. MAPTInt10+3	5 mice vs 4 mice		>0.9999	No	ns
			MAPT KI vs. PS19	5 mice vs 1 mice		<0.0001	Yes	**** n = 1
			MAPT KI vs. Lipofectamine only	5 mice vs 4 mice		0.9614	No	ns
			MAPTInt10+3 vs. MAPTS305N;Int10+3	5 mice vs 4 mice		0.7359	No	ns
			PSvs. MAPTS305N;Int10+3	5 mice vs 1 mice		<0.0001	Yes	****n =1
			MAPTS305N;Int10+3 KI vs. Lipofectamine only	5 mice vs 4 mice		0.9936	No	ns
			MAPTInt10+3 KI vs. PS19	4 mice vs 1 mice		<0.0001	Yes	**** n = 1
			MAPTInt10+3 KI vs. Lipofectamine only	4 mice vs 4 mice		0.962	No	ns
			PS19 vs. Lipofectamine only	1 mice vs 4 mice		<0.0001	Yes	**** n = 1
5	f	No. of tau inclusions/nucleus	Lipofectamine only vs. AD	4 samples vs 3 samples	One-way ANOVA followed by Tukey's multiple comparison test	0.1656	No	ns	dfn = 3 dfd = 7	n/a	251.2
			Lipofectamine only vs. 10+3	4 samples vs 3 samples		0.2194	No	ns
			Lipofectamine only vs. S305N	4 samples vs 1 samples		<0.0001	Yes	****n =1
			AD vs. 10+3	3 samples vs 3 samples		0.9967	No	ns
			AD vs. S305N	3 samples vs 1 samples		<0.0001	Yes	****n =1
			10+3 vs. S305N	3 samples vs 1 samples		<0.0001	Yes	****n=1
6	b	PoDG	WT vs. MAPT KI	5 mice vs 6 mice	Two-way ANOVA followed by Tukey's multiple comparison test	0.6647	No	ns	dfn = 3 dfd = 76	n/a	52.23
			WT vs. MAPTInt10+3G>A	5 mice vs 6 mice		0.3157	No	ns
			WT vs. MAPTS305N+ Int10+3G>A	5 mice vs 6 mice		<0.0001	Yes	****
			MAPT KI vs. MAPTInt10+3G>A	6 mice vs 6 mice		0.9267	No	ns
			MAPT KI vs. MAPTS305N;Int10+3G>A	6 mice vs 6 mice		0.0003	Yes	***
			MAPTInt10+3G>A vs. MAPTS305N;Int10+3G>A	6 mice vs 6 mice		0.0023	Yes	**
6	b	CA3-rad	WT vs. MAPT KI	5 mice vs 6 mice	Two-way ANOVA followed by Tukey's multiple comparison test	0.5569	No	ns	dfn = 3 dfd = 76	n/a	52.23
			WT vs. MAPTInt10+3G>A	5 mice vs 6 mice		>0.9999	No	ns
			WT vs. MAPTS305N+ Int10+3G>A	5 mice vs 6 mice		<0.0001	Yes	****
			MAPT KI vs. MAPTInt10+3G>A	6 mice vs 6 mice		0.5557	No	ns
			MAPT KI vs. MAPTS305N;Int10+3G>A	6 mice vs 6 mice		0.0006	Yes	***
			MAPTInt10+3G>A vs. MAPTS305N;Int10+3G>A	6 mice vs 6 mice		<0.0001	Yes	****
6	b	CA1-LMol	WT vs. MAPT KI	5 mice vs 6 mice	Two-way ANOVA followed by Tukey's multiple comparison test	0.073	No	ns	dfn = 3 dfd = 76	n/a	52.23
			WT vs. MAPTInt10+3G>A	5 mice vs 6 mice		0.3385	No	ns
			WT vs. MAPTS305N+ Int10+3G>A	5 mice vs 6 mice		<0.0001	Yes	****
			MAPT KI vs. MAPTInt10+3G>A	6 mice vs 6 mice		0.8436	No	ns
			MAPT KI vs. MAPTS305N;Int10+3G>A	6 mice vs 6 mice		0.0026	Yes	**
			MAPTInt10+3G>A vs. MAPTS305N;Int10+3G>A	6 mice vs 6 mice		0.0002	Yes	***
6	b	EC-LyⅡ	WT vs. MAPT KI	5 mice vs 6 mice	Two-way ANOVA followed by Tukey's multiple comparison test	0.073	No	ns	dfn = 3 dfd = 76	n/a	52.23
			WT vs. MAPTInt10+3G>A	5 mice vs 6 mice		0.3385	No	ns
			WT vs. MAPTS305N+ Int10+3G>A	5 mice vs 6 mice		<0.0001	Yes	****
			MAPT KI vs. MAPTInt10+3G>A	6 mice vs 6 mice		0.8436	No	ns
			MAPT KI vs. MAPTS305N;Int10+3G>A	6 mice vs 6 mice		<0.0001	Yes	****
			MAPTInt10+3G>A vs. MAPTS305N;Int10+3G>A	6 mice vs 6 mice		0.0001	Yes	***
6	d	AmCuAg	MAPT KI vs. MAPTInt10+3 KI	4 mice vs 6 mice	Kruskal-Wallis test (Dunn's mutiple comparison test)	0.1124	No	ns	n/a	n/a	n/a
			MAPT KI vs. MAPTS305N;Int10+3 KI	4 mice vs 8 mice		0.0139	Yes	*
			MAPTInt10+3 KI vs. MAPTS305N;Int10+3 KI	6 mice vs 8 mice		>0.9999	No	ns
7	b	Y-maze	WT vs. MAPT KI	17 mice vs 15 mice	Kruskal-Wallis test (Dunn's mutiple comparison test)	>0.9999	No	ns	n/a	n/a	n/a
			WT vs. MAPTInt10+3KI	17 mice vs 14 mice		>0.9999	No	ns
			WT vs. MAPTS305N; Int10+3KI	17 mice vs 16 mice		0.0467	Yes	*
			MAPT KI vs. MAPTInt10+3KI	15 mice vs 14 mice		>0.9999	No	ns
			MAPT KI vs. MAPTS305N; Int10+3KI	15 mice vs 16 mice		0.0012	Yes	**
			MAPTInt10+3KI vs. MAPTS305N; Int10+3KI	14 mice vs 16 mice		0.0795	No	ns
7	d	Open Field Total Distance	WT vs. MAPT KI	16 mice vs 15 mice	One-way ANOVA followed by Tukey's multiple comparison test	0.0119	Yes	*	dfn = 3 dfe = 57	n/a	5.895
			WT vs. MAPTInt10+3KI	16 mice vs 14 mice		0.855	No	ns
			WT vs. MAPTS305N; Int10+3KI	16 mice vs 16 mice		0.9961	No	ns
			MAPT KI vs. MAPTInt10+3KI	15 mice vs 14 mice		0.0015	Yes	**
			MAPT KI vs. MAPTS305N; Int10+3KI	15 mice vs 16 mice		0.0215	Yes	*
			MAPTInt10+3KI vs. MAPTS305N; Int10+3KI	14 mice vs 16 mice		0.7428	No	ns
7	e	Open Field Center region	WT vs. MAPT KI	17 mice vs 15 mice	Kruskal-Wallis test (Dunn's mutiple comparison test)	0.3275	No	ns	dfn = 3 dfd = 58	n/a	5.895
			WT vs. MAPTInt10+3KI	17 mice vs 14 mice		>0.9999	No	ns
			WT vs. MAPTS305N; Int10+3KI	17 mice vs 16 mice		0.1361	No	ns
			MAPT KI vs. MAPTInt10+3KI	15 mice vs 14 mice		0.0563	No	ns
			MAPT KI vs. MAPTS305N; Int10+3KI	15 mice vs 16 mice		0.0002	Yes	***
			MAPTInt10+3KI vs. MAPTS305N; Int10+3KI	14 mice vs 16 mice		0.9843	No	ns
7	g	Discrimination index Day1	WT vs. MAPT KI	17 mice vs 15 mice	One-way ANOVA followed by Tukey's multiple comparison test	0.6607	No	ns	dfn = 3 dfd =56	n/a	0.8459
			WT vs. MAPTInt10+3KI	17 mice vs 14 mice		0.9021	No	ns
			WT vs. MAPTS305N; Int10+3KI	17 mice vs 14 mice		0.9858	No	ns
			MAPT KI vs. MAPTInt10+3KI	15 mice vs 14 mice		0.9731	No	ns
			MAPT KI vs. MAPTS305N; Int10+3KI	15 mice vs 14 mice		0.4863	No	ns
			MAPTInt10+3KI vs. MAPTS305N; Int10+3KI	14 mice vs 14 mice		0.7595	No	ns
7	h	Discrimination index Day2	WT vs. MAPT KI	17 mice vs 15 mice	One-way ANOVA followed by Tukey's multiple comparison test	0.6613	No	ns	dfn = 3 dfd =56	n/a	4.4444
			WT vs. MAPTInt10+3KI	17 mice vs 14 mice		>0.9999	No	ns
			WT vs. MAPTS305N; Int10+3KI	17 mice vs 14 mice		0.0681	No	ns
			MAPT KI vs. MAPTInt10+3KI	15 mice vs 14 mice		0.7065	No	ns
			MAPT KI vs. MAPTS305N; Int10+3KI	15 mice vs 14 mice		0.0044	Yes	**
			MAPTInt10+3KI vs. MAPTS305N; Int10+3KI	14 mice vs 14 mice		0.0842	No	ns
7	j	Barnes-Maze Day1	WT vs. MAPT KI	17 mice vs 15 mice	Two-way ANOVA followed by Tukey's multiple comparison test	0.5047	No	ns	dfn = 3 dfd = 174	n/a	2.452
			WT vs. MAPTInt10+3KI	17 mice vs 14 mice		0.9983	No	ns
			WT vs. MAPTS305N; Int10+3KI	17 mice vs 16 mice		0.5899	No	ns
			MAPT KI vs. MAPTInt10+3KI	15 mice vs 14 mice		0.6434	No	ns
			MAPT KI vs. MAPTS305N; Int10+3KI	15 mice vs 16 mice		0.9968	No	ns
			MAPTInt10+3KI vs. MAPTS305N; Int10+3KI	14 mice vs 16 mice		0.6501	No	ns
7	j	Barnes-Maze Day2	WT vs. MAPT KI	17 mice vs 15 mice	Two-way ANOVA followed by Tukey's multiple comparison test	0.0581	No	ns	dfn = 3 dfd = 174	n/a	2.452
			WT vs. MAPTInt10+3KI	17 mice vs 14 mice		0.0698	No	ns
			WT vs. MAPTS305N; Int10+3KI	17 mice vs 16 mice		0.9858	No	ns
			MAPT KI vs. MAPTInt10+3KI	15 mice vs 14 mice		0.9979	No	ns
			MAPT KI vs. MAPTS305N; Int10+3KI	15 mice vs 16 mice		0.2244	No	ns
			MAPTInt10+3KI vs. MAPTS305N; Int10+3KI	14 mice vs 16 mice		0.234	No	ns
7	j	Barnes-Maze Day3	WT vs. MAPT KI	17 mice vs 15 mice	Two-way ANOVA followed by Tukey's multiple comparison test	0.0257	Yes	*	dfn = 3 dfd = 174	n/a	2.452	Main effect of genotype did not pass the criteria p = 0.2329
			WT vs. MAPTInt10+3KI	17 mice vs 14 mice		0.546	No	ns
			WT vs. MAPTS305N; Int10+3KI	17 mice vs 16 mice		0.1835	No	ns
			MAPT KI vs. MAPTInt10+3KI	15 mice vs 14 mice		0.8491	No	ns
			MAPT KI vs. MAPTS305N; Int10+3KI	15 mice vs 16 mice		0.9001	No	ns
			MAPTInt10+3KI vs. MAPTS305N; Int10+3KI	14 mice vs 16 mice		0.9908	No	ns
7	j	Barnes-Maze Day4	WT vs. MAPT KI	17 mice vs 15 mice	Two-way ANOVA followed by Tukey's multiple comparison test	0.8159	No	ns	dfn = 3 dfd = 174	n/a	2.452
			WT vs. MAPTInt10+3KI	17 mice vs 14 mice		0.9317	No	ns
			WT vs. MAPTS305N; Int10+3KI	17 mice vs 16 mice		0.9777	No	ns
			MAPT KI vs. MAPTInt10+3KI	15 mice vs 14 mice		0.6089	No	ns
			MAPT KI vs. MAPTS305N; Int10+3KI	15 mice vs 16 mice		0.9982	No	ns
			MAPTInt10+3KI vs. MAPTS305N; Int10+3KI	14 mice vs 16 mice		0.8794	No	ns
7	k	Barnes-Maze Probe test	WT vs. MAPT KI	17 mice vs 15 mice	Kruskal-Wallis test (Dunn's mutiple comparison test)	>0.9999	No	ns	n/a	n/a	n/a
			WT vs. MAPTInt10+3KI	17 mice vs 14 mice		0.1239	No	ns
			WT vs. MAPTS305N; Int10+3KI	17 mice vs 16 mice		0.0141	Yes	*
			MAPT KI vs. MAPTInt10+3KI	15 mice vs 14 mice		0.12	No	ns
			MAPT KI vs. MAPTS305N; Int10+3KI	15 mice vs 16 mice		0.0147	Yes	*
			MAPTInt10+3KI vs. MAPTS305N; Int10+3KI	14 mice vs 16 mice		>0.9999	No	ns
7	l	PC analysis	MAPT KI vs. MAPTInt10+3KI	15 mice vs 14 mice	One-way ANOVA followed by Tukey's multiple comparison test	0.0001	Yes	***	dfn = 2 dfd = 42	n/a	33.73
			MAPT KI vs. MAPTS305N; Int10+3KI	15 mice vs 16 mice		<0.0001	Yes	****
			MAPTInt10+3KI vs. MAPTS305N; Int10+3KI	14 mice vs 16 mice		0.0046	Yes	**
8	b	Org	WT vs. MAPT KI	14 mice vs 11 mice	Two-way ANOVA followed by Tukey's multiple comparison test	0.7605	No	ns	dfn = 3 dfd = 552	n/a	6.33
			WT vs. MAPTInt10+3KI	14 mice vs 15 mice		0.8001	No	ns
			WT vs. MAPTS305N; Int10+3KI	14 mice vs 10 mice		0.6616	No	ns
			MAPT KI vs. MAPTInt10+3KI	11 mice vs 15 mice		0.9989	No	ns
			MAPT KI vs. MAPTS305N; Int10+3KI	11 mice vs 10 mice		0.1931	No	ns
			MAPTInt10+3KI vs. MAPTS305N; Int10+3KI	15 mice vs 10 mice		0.1934	No	ns
8	b	CS1	WT vs. MAPT KI	14 mice vs 11 mice	Two-way ANOVA followed by Tukey's multiple comparison test	0.9991	No	ns	dfn = 3 dfd = 552	n/a	6.33
			WT vs. MAPTInt10+3KI	14 mice vs 15 mice		0.7228	No	ns
			WT vs. MAPTS305N; Int10+3KI	14 mice vs 10 mice		>0.9999	No	ns
			MAPT KI vs. MAPTInt10+3KI	11 mice vs 15 mice		0.6793	No	ns
			MAPT KI vs. MAPTS305N; Int10+3KI	11 mice vs 10 mice		0.9992	No	ns
			MAPTInt10+3KI vs. MAPTS305N; Int10+3KI	15 mice vs 10 mice		0.779	No	ns
8	b	PS1	WT vs. MAPT KI	14 mice vs 11 mice	Two-way ANOVA followed by Tukey's multiple comparison test	0.2802	No	ns	dfn = 3 dfd = 552	n/a	6.33
			WT vs. MAPTInt10+3KI	14 mice vs 15 mice		0.103	No	ns
			WT vs. MAPTS305N; Int10+3KI	14 mice vs 10 mice		0.989	No	ns
			MAPT KI vs. MAPTInt10+3KI	11 mice vs 15 mice		0.9883	No	ns
			MAPT KI vs. MAPTS305N; Int10+3KI	11 mice vs 10 mice		0.2089	No	ns
			MAPTInt10+3KI vs. MAPTS305N; Int10+3KI	15 mice vs 10 mice		0.0782	No	ns
8	b	CS2	WT vs. MAPT KI	14 mice vs 11 mice	Two-way ANOVA followed by Tukey's multiple comparison test	0.5812	No	ns	dfn = 3 dfd = 552	n/a	6.33
			WT vs. MAPTInt10+3KI	14 mice vs 15 mice		0.477	No	ns
			WT vs. MAPTS305N; Int10+3KI	14 mice vs 10 mice		0.9426	No	ns
			MAPT KI vs. MAPTInt10+3KI	11 mice vs 15 mice		>0.9999	No	ns
			MAPT KI vs. MAPTS305N; Int10+3KI	11 mice vs 10 mice		0.3207	No	ns
			MAPTInt10+3KI vs. MAPTS305N; Int10+3KI	15 mice vs 10 mice		0.2379	No	ns
8	b	PS2	WT vs. MAPT KI	14 mice vs 11 mice	Two-way ANOVA followed by Tukey's multiple comparison test	>0.9999	No	ns	dfn = 3 dfd = 552	n/a	6.33
			WT vs. MAPTInt10+3KI	14 mice vs 15 mice		0.2419	No	ns
			WT vs. MAPTS305N; Int10+3KI	14 mice vs 10 mice		0.9526	No	ns
			MAPT KI vs. MAPTInt10+3KI	11 mice vs 15 mice		0.3202	No	ns
			MAPT KI vs. MAPTS305N; Int10+3KI	11 mice vs 10 mice		0.9498	No	ns
			MAPTInt10+3KI vs. MAPTS305N; Int10+3KI	15 mice vs 10 mice		0.1146	No	ns
8	b	CS3	WT vs. MAPT KI	14 mice vs 11 mice	Two-way ANOVA followed by Tukey's multiple comparison test	0.2602	No	ns	dfn = 3 dfd = 552	n/a	6.33
			WT vs. MAPTInt10+3KI	14 mice vs 15 mice		0.5571	No	ns
			WT vs. MAPTS305N; Int10+3KI	14 mice vs 10 mice		0.9112	No	ns
			MAPT KI vs. MAPTInt10+3KI	11 mice vs 15 mice		0.9219	No	ns
			MAPT KI vs. MAPTS305N; Int10+3KI	11 mice vs 10 mice		0.714	No	ns
			MAPTInt10+3KI vs. MAPTS305N; Int10+3KI	15 mice vs 10 mice		0.9542	No	ns
8	b	PS3	WT vs. MAPT KI	14 mice vs 11 mice	Two-way ANOVA followed by Tukey's multiple comparison test	0.9836	No	ns	dfn = 3 dfd = 552	n/a	6.33
			WT vs. MAPTInt10+3KI	14 mice vs 15 mice		0.9969	No	ns
			WT vs. MAPTS305N; Int10+3KI	14 mice vs 10 mice		0.874	No	ns
			MAPT KI vs. MAPTInt10+3KI	11 mice vs 15 mice		0.9432	No	ns
			MAPT KI vs. MAPTS305N; Int10+3KI	11 mice vs 10 mice		0.9811	No	ns
			MAPTInt10+3KI vs. MAPTS305N; Int10+3KI	15 mice vs 10 mice		0.775	No	ns
8	b	CS4	WT vs. MAPT KI	14 mice vs 11 mice	Two-way ANOVA followed by Tukey's multiple comparison test	0.9996	No	ns	dfn = 3 dfd = 552	n/a	6.33
			WT vs. MAPTInt10+3KI	14 mice vs 15 mice		0.2287	No	ns
			WT vs. MAPTS305N; Int10+3KI	14 mice vs 10 mice		0.9184	No	ns
			MAPT KI vs. MAPTInt10+3KI	11 mice vs 15 mice		0.2354	No	ns
			MAPT KI vs. MAPTS305N; Int10+3KI	11 mice vs 10 mice		0.8955	No	ns
			MAPTInt10+3KI vs. MAPTS305N; Int10+3KI	15 mice vs 10 mice		0.7021	No	ns
8	b	PS4	WT vs. MAPT KI	14 mice vs 11 mice	Two-way ANOVA followed by Tukey's multiple comparison test	0.7965	No	ns	dfn = 3 dfd = 552	n/a	6.33
			WT vs. MAPTInt10+3KI	14 mice vs 15 mice		0.9975	No	ns
			WT vs. MAPTS305N; Int10+3KI	14 mice vs 10 mice		>0.9999	No	ns
			MAPT KI vs. MAPTInt10+3KI	11 mice vs 15 mice		0.8764	No	ns
			MAPT KI vs. MAPTS305N; Int10+3KI	11 mice vs 10 mice		0.8533	No	ns
			MAPTInt10+3KI vs. MAPTS305N; Int10+3KI	15 mice vs 10 mice		0.9992	No	ns
8	b	CS5	WT vs. MAPT KI	14 mice vs 11 mice	Two-way ANOVA followed by Tukey's multiple comparison test	0.7926	No	ns	dfn = 3 dfd = 552	n/a	6.33
			WT vs. MAPTInt10+3KI	14 mice vs 15 mice		0.0847	No	ns
			WT vs. MAPTS305N; Int10+3KI	14 mice vs 10 mice		0.9998	No	ns
			MAPT KI vs. MAPTInt10+3KI	11 mice vs 15 mice		0.5766	No	ns
			MAPT KI vs. MAPTS305N; Int10+3KI	11 mice vs 10 mice		0.7892	No	ns
			MAPTInt10+3KI vs. MAPTS305N; Int10+3KI	15 mice vs 10 mice		0.1143	No	ns
8	b	PS5	WT vs. MAPT KI	14 mice vs 11 mice	Two-way ANOVA followed by Tukey's multiple comparison test	0.7055	No	ns	dfn = 3 dfd = 552	n/a	6.33
			WT vs. MAPTInt10+3KI	14 mice vs 15 mice		0.9994	No	ns
			WT vs. MAPTS305N; Int10+3KI	14 mice vs 10 mice		0.936	No	ns
			MAPT KI vs. MAPTInt10+3KI	11 mice vs 15 mice		0.7597	No	ns
			MAPT KI vs. MAPTS305N; Int10+3KI	11 mice vs 10 mice		0.9726	No	ns
			MAPTInt10+3KI vs. MAPTS305N; Int10+3KI	15 mice vs 10 mice		0.9612	No	ns
8	b	CS6	WT vs. MAPT KI	14 mice vs 11 mice	Two-way ANOVA followed by Tukey's multiple comparison test	0.6807	No	ns	dfn = 3 dfd = 552	n/a	6.33
			WT vs. MAPTInt10+3KI	14 mice vs 15 mice		0.9299	No	ns
			WT vs. MAPTS305N; Int10+3KI	14 mice vs 10 mice		>0.9999	No	ns
			MAPT KI vs. MAPTInt10+3KI	11 mice vs 15 mice		0.9429	No	ns
			MAPT KI vs. MAPTS305N; Int10+3KI	11 mice vs 10 mice		0.7301	No	ns
			MAPTInt10+3KI vs. MAPTS305N; Int10+3KI	15 mice vs 10 mice		0.9444	No	ns
8	c	CS/PS test Number of nosepokes Rewarding (active)	WT vs. MAPT KI	14 mice vs 11 mice	Two-way ANOVA followed by Tukey's multiple comparison test	0.9997	No	ns	dfn = 3 dfd = 138	n/a	2.911
			WT vs. MAPTInt10+3KI	14 mice vs 15 mice		0.7361	No	ns
			WT vs. MAPTS305N; Int10+3KI	14 mice vs 10 mice		0.0118	Yes	*
			MAPT KI vs. MAPTInt10+3KI	11 mice vs 15 mice		0.826	No	ns
			MAPT KI vs. MAPTS305N; Int10+3KI	11 mice vs 10 mice		0.0147	Yes	*
			MAPTInt10+3KI vs. MAPTS305N; Int10+3KI	15 mice vs 10 mice		0.0004	Yes	***
8	c	CS/PS test Number of nosepokes Rewarding (inactive)	WT vs. MAPT KI	14 mice vs 11 mice	Two-way ANOVA followed by Tukey's multiple comparison test	0.9996	No	ns	dfn = 3 dfd = 138	n/a	2.911
			WT vs. MAPTInt10+3KI	14 mice vs 15 mice		0.9989	No	ns
			WT vs. MAPTS305N; Int10+3KI	14 mice vs 10 mice		0.9831	No	ns
			MAPT KI vs. MAPTInt10+3KI	11 mice vs 15 mice		0.9949	No	ns
			MAPT KI vs. MAPTS305N; Int10+3KI	11 mice vs 10 mice		0.9946	No	ns
			MAPTInt10+3KI vs. MAPTS305N; Int10+3KI	15 mice vs 10 mice		0.9583	No	ns
8	c	CS/PS test Number of nosepokes Non-Rewarding	WT vs. MAPT KI	14 mice vs 11 mice	Two-way ANOVA followed by Tukey's multiple comparison test	>0.9999	No	ns	dfn = 3 dfd = 138	n/a	2.911
			WT vs. MAPTInt10+3KI	14 mice vs 15 mice		0.9921	No	ns
			WT vs. MAPTS305N; Int10+3KI	14 mice vs 10 mice		0.9982	No	ns
			MAPT KI vs. MAPTInt10+3KI	11 mice vs 15 mice		0.9902	No	ns
			MAPT KI vs. MAPTS305N; Int10+3KI	11 mice vs 10 mice		0.9993	No	ns
			MAPTInt10+3KI vs. MAPTS305N; Int10+3KI	15 mice vs 10 mice		0.9732	No	ns
8	e	Premature Responses Dyaly = 1.0 (sec)	WT vs. MAPT KI	12 mice vs 11 mice	Two-way ANOVA followed by Tukey's multiple comparison test	0.0552	No	ns	dfn = 3 dfd = 129	n/a	6.236
			WT vs. MAPTInt10+3KI	12 mice vs 15 mice		0.002	Yes	**
			WT vs. MAPTS305N; Int10+3KI	12 mice vs 9 mice		0.0076	Yes	**
			MAPT KI vs. MAPTInt10+3KI	11 mice vs 15 mice		0.8125	No	ns
			MAPT KI vs. MAPTS305N; Int10+3KI	11 mice vs 9 mice		0.8436	No	ns
			MAPTInt10+3KI vs. MAPTS305N; Int10+3KI	15 mice vs 9 mice		>0.9999	No	ns
8	e	Premature Responses Dyaly = 1.5 (sec)	WT vs. MAPT KI	12 mice vs 11 mice	Two-way ANOVA followed by Tukey's multiple comparison test	0.0737	No	ns	dfn = 3 dfd = 129	n/a	6.236
			WT vs. MAPTInt10+3KI	12 mice vs 15 mice		0.2416	No	ns
			WT vs. MAPTS305N; Int10+3KI	12 mice vs 9 mice		0.6555	No	ns
			MAPT KI vs. MAPTInt10+3KI	11 mice vs 15 mice		0.8818	No	ns
			MAPT KI vs. MAPTS305N; Int10+3KI	11 mice vs 9 mice		0.6671	No	ns
			MAPTInt10+3KI vs. MAPTS305N; Int10+3KI	15 mice vs 9 mice		0.9546	No	ns
8	e	Premature Responses Dyaly = 2.0 (sec)	WT vs. MAPT KI	12 mice vs 11 mice	Two-way ANOVA followed by Tukey's multiple comparison test	0.2888	No	ns	dfn = 3 dfd = 129	n/a	6.236
			WT vs. MAPTInt10+3KI	12 mice vs 15 mice		0.9948	No	ns
			WT vs. MAPTS305N; Int10+3KI	12 mice vs 9 mice		0.8192	No	ns
			MAPT KI vs. MAPTInt10+3KI	11 mice vs 15 mice		0.3653	No	ns
			MAPT KI vs. MAPTS305N; Int10+3KI	11 mice vs 9 mice		0.8565	No	ns
			MAPTInt10+3KI vs. MAPTS305N; Int10+3KI	15 mice vs 9 mice		0.9018	No	ns
8	f	Premature Responses Dyaly = 1.5 (sec)	WT vs. MAPT KI	12 mice vs 11 mice	Two-way ANOVA followed by Tukey's multiple comparison test	0.1459	No	ns	dfn = 3 dfd = 129	n/a	7.65
			WT vs. MAPTInt10+3KI	12 mice vs 15 mice		0.0118	Yes	*
			WT vs. MAPTS305N; Int10+3KI	12 mice vs 9 mice		0.01	Yes	**
			MAPT KI vs. MAPTInt10+3KI	11 mice vs 15 mice		0.8572	No	ns
			MAPT KI vs. MAPTS305N; Int10+3KI	11 mice vs 9 mice		0.6731	No	ns
			MAPTInt10+3KI vs. MAPTS305N; Int10+3KI	15 mice vs 9 mice		0.9686	No	ns
8	f	Premature Responses Dyaly = 2.0 (sec)	WT vs. MAPT KI	12 mice vs 11 mice	Two-way ANOVA followed by Tukey's multiple comparison test	0.2459	No	ns	dfn = 3 dfd = 129	n/a	7.65
			WT vs. MAPTInt10+3KI	12 mice vs 15 mice		0.0246	Yes	*
			WT vs. MAPTS305N; Int10+3KI	12 mice vs 9 mice		0.0102	Yes	*
			MAPT KI vs. MAPTInt10+3KI	11 mice vs 15 mice		0.8393	No	ns
			MAPT KI vs. MAPTS305N; Int10+3KI	11 mice vs 9 mice		0.5187	No	ns
			MAPTInt10+3KI vs. MAPTS305N; Int10+3KI	15 mice vs 9 mice		0.9044	No	ns
8	f	Premature Responses Dyaly = 2.5 (sec)	WT vs. MAPT KI	12 mice vs 11 mice	Two-way ANOVA followed by Tukey's multiple comparison test	0.6163	No	ns	dfn = 3 dfd = 129	n/a	7.65
			WT vs. MAPTInt10+3KI	12 mice vs 15 mice		0.9829	No	ns
			WT vs. MAPTS305N; Int10+3KI	12 mice vs 9 mice		0.5364	No	ns
			MAPT KI vs. MAPTInt10+3KI	11 mice vs 15 mice		0.7931	No	ns
			MAPT KI vs. MAPTS305N; Int10+3KI	11 mice vs 9 mice		0.9977	No	ns
			MAPTInt10+3KI vs. MAPTS305N; Int10+3KI	15 mice vs 9 mice		0.7096	No	ns
8	h	Saccharin Choice (%)	WT vs. MAPT KI	11 mice vs 11 mice	Kruskal-Wallis test (Dunn's mutiple comparison test)	>0.9999	No	ns	n/a	n/a	n/a
			WT vs. MAPTInt10+3KI	11 mice vs 14 mice		>0.9999	No	ns
			WT vs. MAPTS305N; Int10+3KI	11 mice vs 9 mice		0.7719	No	ns
			MAPT KI vs. MAPTInt10+3KI	11 mice vs 14 mice		>0.9999	No	ns
			MAPT KI vs. MAPTS305N; Int10+3KI	11 mice vs 9 mice		>0.9999	No	ns
			MAPTInt10+3KI vs. MAPTS305N; Int10+3KI	14 mice vs 9 mice		0.4046	No	ns
8	i	Numer of Nosepoke Required to Obtain Saccharin Solution 2	WT vs. MAPT KI	11 mice vs 11 mice	Two-way ANOVA followed by Tukey's multiple comparison test	0.8566	No	ns	dfn = 3 dfd = 369	n/a	19.39
			WT vs. MAPTInt10+3KI	11 mice vs 14 mice		0.9941	No	ns
			WT vs. MAPTS305N; Int10+3KI	11 mice vs 9 mice		0.2687	No	ns
			MAPT KI vs. MAPTInt10+3KI	11 mice vs 14 mice		0.6912	No	ns
			MAPT KI vs. MAPTS305N; Int10+3KI	11 mice vs 9 mice		0.7148	No	ns
			MAPTInt10+3KI vs. MAPTS305N; Int10+3KI	14 mice vs 9 mice		0.1397	No	ns
8	i	Numer of Nosepoke Required to Obtain Saccharin Solution 3	WT vs. MAPT KI	11 mice vs 11 mice	Two-way ANOVA followed by Tukey's multiple comparison test	0.7212	No	ns	dfn = 3 dfd = 369	n/a	19.39
			WT vs. MAPTInt10+3KI	11 mice vs 14 mice		>0.9999	No	ns
			WT vs. MAPTS305N; Int10+3KI	11 mice vs 9 mice		0.0059	Yes	**
			MAPT KI vs. MAPTInt10+3KI	11 mice vs 14 mice		0.6783	No	ns
			MAPT KI vs. MAPTS305N; Int10+3KI	11 mice vs 9 mice		0.0996	No	ns
			MAPTInt10+3KI vs. MAPTS305N; Int10+3KI	14 mice vs 9 mice		0.0032	Yes	**
8	i	Numer of Nosepoke Required to Obtain Saccharin Solution 4	WT vs. MAPT KI	11 mice vs 11 mice	Two-way ANOVA followed by Tukey's multiple comparison test	0.738	No	ns	dfn = 3 dfd = 369	n/a	19.39
			WT vs. MAPTInt10+3KI	11 mice vs 14 mice		0.8662	No	ns
			WT vs. MAPTS305N; Int10+3KI	11 mice vs 9 mice		0.0063	Yes	**
			MAPT KI vs. MAPTInt10+3KI	11 mice vs 14 mice		0.9901	No	ns
			MAPT KI vs. MAPTS305N; Int10+3KI	11 mice vs 9 mice		0.098	No	ns
			MAPTInt10+3KI vs. MAPTS305N; Int10+3KI	14 mice vs 9 mice		0.0347	Yes	*
8	i	Numer of Nosepoke Required to Obtain Saccharin Solution 5	WT vs. MAPT KI	11 mice vs 11 mice	Two-way ANOVA followed by Tukey's multiple comparison test	0.3145	No	ns	dfn = 3 dfd = 369	n/a	19.39
			WT vs. MAPTInt10+3KI	11 mice vs 14 mice		0.9065	No	ns
			WT vs. MAPTS305N; Int10+3KI	11 mice vs 9 mice		0.0019	Yes	**
			MAPT KI vs. MAPTInt10+3KI	11 mice vs 14 mice		0.6614	No	ns
			MAPT KI vs. MAPTS305N; Int10+3KI	11 mice vs 9 mice		0.1942	No	ns
			MAPTInt10+3KI vs. MAPTS305N; Int10+3KI	14 mice vs 9 mice		0.0089	Yes	**
8	i	Numer of Nosepoke Required to Obtain Saccharin Solution 6	WT vs. MAPT KI	11 mice vs 11 mice	Two-way ANOVA followed by Tukey's multiple comparison test	0.4425	No	ns	dfn = 3 dfd = 369	n/a	19.39
			WT vs. MAPTInt10+3KI	11 mice vs 14 mice		0.7513	No	ns
			WT vs. MAPTS305N; Int10+3KI	11 mice vs 9 mice		0.0363	Yes	*
			MAPT KI vs. MAPTInt10+3KI	11 mice vs 14 mice		0.937	No	ns
			MAPT KI vs. MAPTS305N; Int10+3KI	11 mice vs 9 mice		0.574	No	ns
			MAPTInt10+3KI vs. MAPTS305N; Int10+3KI	14 mice vs 9 mice		0.2295	No	ns
8	i	Numer of Nosepoke Required to Obtain Saccharin Solution 7	WT vs. MAPT KI	11 mice vs 11 mice	Two-way ANOVA followed by Tukey's multiple comparison test	0.1345	No	ns	dfn = 3 dfd = 369	n/a	19.39
			WT vs. MAPTInt10+3KI	11 mice vs 14 mice		0.3047	No	ns
			WT vs. MAPTS305N; Int10+3KI	11 mice vs 9 mice		0.0645	No	ns
			MAPT KI vs. MAPTInt10+3KI	11 mice vs 14 mice		0.9455	No	ns
			MAPT KI vs. MAPTS305N; Int10+3KI	11 mice vs 9 mice		0.974	No	ns
			MAPTInt10+3KI vs. MAPTS305N; Int10+3KI	14 mice vs 9 mice		0.7664	No	ns
8	i	Numer of Nosepoke Required to Obtain Saccharin Solution 8	WT vs. MAPT KI	11 mice vs 11 mice	Two-way ANOVA followed by Tukey's multiple comparison test	0.3805	No	ns	dfn = 3 dfd = 369	n/a	19.39
			WT vs. MAPTInt10+3KI	11 mice vs 14 mice		0.3623	No	ns
			WT vs. MAPTS305N; Int10+3KI	11 mice vs 9 mice		0.1649	No	ns
			MAPT KI vs. MAPTInt10+3KI	11 mice vs 14 mice		>0.9999	No	ns
			MAPT KI vs. MAPTS305N; Int10+3KI	11 mice vs 9 mice		0.9456	No	ns
			MAPTInt10+3KI vs. MAPTS305N; Int10+3KI	14 mice vs 9 mice		0.9192	No	ns
8	i	Numer of Nosepoke Required to Obtain Saccharin Solution 9	WT vs. MAPT KI	11 mice vs 11 mice	Two-way ANOVA followed by Tukey's multiple comparison test	0.3024	No	ns	dfn = 3 dfd = 369	n/a	19.39
			WT vs. MAPTInt10+3KI	11 mice vs 14 mice		0.6075	No	ns
			WT vs. MAPTS305N; Int10+3KI	11 mice vs 9 mice		0.2889	No	ns
			MAPT KI vs. MAPTInt10+3KI	11 mice vs 14 mice		0.9273	No	ns
			MAPT KI vs. MAPTS305N; Int10+3KI	11 mice vs 9 mice		0.9994	No	ns
			MAPTInt10+3KI vs. MAPTS305N; Int10+3KI	14 mice vs 9 mice		0.8961	No	ns
8	i	Numer of Nosepoke Required to Obtain Saccharin Solution 10	WT vs. MAPT KI	11 mice vs 11 mice	Two-way ANOVA followed by Tukey's multiple comparison test	0.7218	No	ns	dfn = 3 dfd = 369	n/a	19.39
			WT vs. MAPTInt10+3KI	11 mice vs 14 mice		0.8676	No	ns
			WT vs. MAPTS305N; Int10+3KI	11 mice vs 9 mice		0.7143	No	ns
			MAPT KI vs. MAPTInt10+3KI	11 mice vs 14 mice		0.9867	No	ns
			MAPT KI vs. MAPTS305N; Int10+3KI	11 mice vs 9 mice		0.9999	No	ns
			MAPTInt10+3KI vs. MAPTS305N; Int10+3KI	14 mice vs 9 mice		0.9802	No	ns
Ex3	b	0N	MAPT KI vs. MAPTInt10+3KI	6 mice vs 5 mice	Two-way ANOVA followed by Tukey's multiple comparison test	0.8791	No	ns	dfn = 2 dfd = 119	n/a	77.1
			MAPT KI vs. MAPTS305N; Int10+3KI	6 mice vs 9 mice		0.9997	No	ns
			MAPTInt10+3KI vs. MAPTS305N; Int10+3KI	5 mice vs 9 mice		0.8692	No	ns
Ex3	b	1N	MAPT KI vs. MAPTInt10+3KI	6 mice vs 5 mice	Two-way ANOVA followed by Tukey's multiple comparison test	0.9284	No	ns	dfn = 2 dfd = 119	n/a	77.1
			MAPT KI vs. MAPTS305N; Int10+3KI	6 mice vs 9 mice		0.8394	No	ns
			MAPTInt10+3KI vs. MAPTS305N; Int10+3KI	5 mice vs 9 mice		0.9901	No	ns
Ex3	b	1N/2N	MAPT KI vs. MAPTInt10+3KI	6 mice vs 5 mice	Two-way ANOVA followed by Tukey's multiple comparison test	0.8693	No	ns	dfn = 2 dfd = 119	n/a	77.1
			MAPT KI vs. MAPTS305N; Int10+3KI	6 mice vs 9 mice		0.706	No	ns
			MAPTInt10+3KI vs. MAPTS305N; Int10+3KI	5 mice vs 9 mice		0.3979	No	ns
Ex3	b	2N	MAPT KI vs. MAPTInt10+3KI	6 mice vs 5 mice	Two-way ANOVA followed by Tukey's multiple comparison test	0.8243	No	ns	dfn = 2 dfd = 119	n/a	77.1
			MAPT KI vs. MAPTS305N; Int10+3KI	6 mice vs 9 mice		0.8812	No	ns
			MAPTInt10+3KI vs. MAPTS305N; Int10+3KI	5 mice vs 9 mice		0.9802	No	ns
Ex3	b	3R	MAPT KI vs. MAPTInt10+3KI	6 mice vs 5 mice	Two-way ANOVA followed by Tukey's multiple comparison test	0.0146	YES	*	dfn = 2 dfd = 119	n/a	77.1
			MAPT KI vs. MAPTS305N; Int10+3KI	6 mice vs 9 mice		0.0034	YES	**
			MAPTInt10+3KI vs. MAPTS305N; Int10+3KI	5 mice vs 9 mice		0.9985	No	ns
Ex3	b	4R 282-290	MAPT KI vs. MAPTInt10+3KI	6 mice vs 5 mice	Two-way ANOVA followed by Tukey's multiple comparison test	<0.0001	YES	****	dfn = 2 dfd = 119	n/a	77.1
			MAPT KI vs. MAPTS305N; Int10+3KI	6 mice vs 9 mice		<0.0001	YES	****
			MAPTInt10+3KI vs. MAPTS305N; Int10+3KI	5 mice vs 9 mice		0.3658	No	ns
Ex3	b	4R 299-317	MAPT KI vs. MAPTInt10+3KI	6 mice vs 5 mice	Two-way ANOVA followed by Tukey's multiple comparison test	<0.0001	YES	****	dfn = 2 dfd = 119	n/a	77.1
			MAPT KI vs. MAPTS305N; Int10+3KI	6 mice vs 9 mice		0.0033	YES	**
			MAPTInt10+3KI vs. MAPTS305N; Int10+3KI	5 mice vs 9 mice		<0.0001	YES	****
Ex3	d	RD3 Cortex	MAPT KI vs. MAPTInt10+3KI	4 mice vs 4 mice	Two-way ANOVA followed by Tukey's multiple comparison test	<0.0001	YES	****	dfn = 2 dfd = 18	n/a	134.2
			MAPT KI vs. MAPTS305N; Int10+3KI	4 mice vs 4 mice		<0.0001	YES	****
			MAPTInt10+3KI vs. MAPTS305N; Int10+3KI	4 mice vs 4 mice		<0.0001	YES	****
Ex3	d	RD3 Hippocampus	MAPT KI vs. MAPTInt10+3KI	4 mice vs 4 mice	Two-way ANOVA followed by Tukey's multiple comparison test	0.0014	YES	**	dfn = 2 dfd = 18	n/a	134.2
			MAPT KI vs. MAPTS305N; Int10+3KI	4 mice vs 4 mice		<0.0001	YES	****
			MAPTInt10+3KI vs. MAPTS305N; Int10+3KI	4 mice vs 4 mice		<0.0001	YES	****
Ex3	e	RD4 Cortex	MAPT KI vs. MAPTInt10+3KI	4 mice vs 4 mice	Two-way ANOVA followed by Tukey's multiple comparison test	<0.0001	YES	****	dfn = 2 dfd = 18	n/a	90.96
			MAPT KI vs. MAPTS305N; Int10+3KI	4 mice vs 4 mice		<0.0001	YES	****
			MAPTInt10+3KI vs. MAPTS305N; Int10+3KI	4 mice vs 4 mice		0.2949	No	ns
Ex3	e	RD4 Hippocampus	MAPT KI vs. MAPTInt10+3KI	4 mice vs 4 mice	Two-way ANOVA followed by Tukey's multiple comparison test	<0.0001	YES	****	dfn = 2 dfd = 18	n/a	90.96
			MAPT KI vs. MAPTS305N; Int10+3KI	4 mice vs 4 mice		<0.0001	YES	****
			MAPTInt10+3KI vs. MAPTS305N; Int10+3KI	4 mice vs 4 mice		0.3794	No	ns
Ex6	d	Integrated FRET Density	Lipofectamine only vs. MAPT KI	3 samples vs 5 samples	One-way ANOVA followed by Tukey's multiple comparison test	0.7144	No	ns	dfn = 3 dfd = 13	n/a	0.8033
			Lipofectamine only vs. MAPTInt10+3 KI	3 samples vs 4 samples		0.7985	No	ns
			Lipofectamine only vs. MAPTS305N; Int10+3 KI	3 samples vs 5 samples		0.4405	No	ns
			MAPT KI vs. MAPTInt10+3 KI	5 samples vs 4 samples		0.9993	No	ns
			MAPT KI vs. MAPTS305N; Int10+3 KI	5 samples vs 5 samples		0.9443	No	ns
			MAPTInt10+3 KI vs. MAPTS305N; Int10+3 KI	4 samples vs 5 samples		0.916	No	ns
Ex6	e	Integrated FRET Density	Lipofectamine only vs. AD	4 samples vs 3 samples	One-way ANOVA followed by Tukey's multiple comparison test	0.3343	No	ns	dfn = 3 dfd = 7	n/a	14.79
			Lipofectamine only vs. 10+3	4 samples vs 3 samples		0.0017	Yes	**
			Lipofectamine only vs. S305N	4 samples vs 1 samples		>0.9999	No	ns
			AD vs. 10+3	3 samples vs 3 samples		0.0161	Yes	*
			AD vs. S305N	3 samples vs 1 samples		0.6376	No	ns
			MAPT KI vs. MAPTS305N;Int10+3	5 samples vs 5 samples		0.0638	No	ns
			PSP vs. MAPTS305N+ Int10+3	5 samples vs 3 samples		0.3738	No	ns
			PSP vs. MAPT KI	5 samples vs 3 samples		0.0113	Yes	*
			10+3 vs. S305N	3 samples vs 1 samples		0.0165	Yes	*
Ex7	b	PoDG	MAPT KI vs. MAPTInt10+3KI	5 mice vs 5 mice	Two-way ANOVA followed by Tukey's multiple comparison test	0.6515	No	ns	dfn = 2 dfd = 48	n/a	0.2886
			MAPT KI vs. MAPTS305N; Int10+3KI	5 mice vs 5 mice		0.0377	Yes	*
			MAPTInt10+3KI vs. MAPTS305N; Int10+3KI	5 mice vs 5 mice		0.0036	Yes	**
Ex7	b	CA3-rad	MAPT KI vs. MAPTInt10+3KI	5 mice vs 5 mice	Two-way ANOVA followed by Tukey's multiple comparison test	0.7984	No	ns	dfn = 2 dfd = 48	n/a	0.2886
			MAPT KI vs. MAPTS305N; Int10+3KI	5 mice vs 5 mice		0.0002	Yes	***
			MAPTInt10+3KI vs. MAPTS305N; Int10+3KI	5 mice vs 5 mice		0.0015	Yes	**
Ex7	b	CA1-LMol	MAPT KI vs. MAPTInt10+3KI	5 mice vs 5 mice	Two-way ANOVA followed by Tukey's multiple comparison test	0.0232	Yes	*	dfn = 2 dfd = 48	n/a	0.2886
			MAPT KI vs. MAPTS305N; Int10+3KI	5 mice vs 5 mice		0.0001	Yes	***
			MAPTInt10+3KI vs. MAPTS305N; Int10+3KI	5 mice vs 5 mice		0.1987	No	ns
Ex7	b	EC-LyⅡ	MAPT KI vs. MAPTInt10+3KI	5 mice vs 5 mice	Two-way ANOVA followed by Tukey's multiple comparison test	0.8732	No	ns	dfn = 2 dfd = 48	n/a	0.2886
			MAPT KI vs. MAPTS305N; Int10+3KI	5 mice vs 5 mice		0.001	Yes	***
			MAPTInt10+3KI vs. MAPTS305N; Int10+3KI	5 mice vs 5 mice		0.0043	Yes	**
Ex7	d	Synaptophysin	MAPT KI vs. MAPTInt10+3KI	3 mice vs 3 mice	Two-way ANOVA followed by Tukey's multiple comparison test	0.8341	No	ns	dfn = 2 dfd = 18	n/a	0.17
			MAPT KI vs. MAPTS305N; Int10+3KI	3 mice vs 3 mice		0.4259	No	ns
			MAPTInt10+3KI vs. MAPTS305N; Int10+3KI	3 mice vs 3 mice		0.1812	No	ns
Ex7	d	Homer1	MAPT KI vs. MAPTInt10+3KI	3 mice vs 3 mice	Two-way ANOVA followed by Tukey's multiple comparison test	0.9686	No	ns	dfn = 2 dfd = 18	n/a	0.2886
			MAPT KI vs. MAPTS305N; Int10+3KI	3 mice vs 3 mice		0.4268	No	ns
			MAPTInt10+3KI vs. MAPTS305N; Int10+3KI	3 mice vs 3 mice		0.5657	No	ns
Ex7	d	PSD-95	MAPT KI vs. MAPTInt10+3KI	3 mice vs 3 mice	Two-way ANOVA followed by Tukey's multiple comparison test	0.0914	No	ns	dfn = 2 dfd = 18	n/a	0.2886
			MAPT KI vs. MAPTS305N; Int10+3KI	3 mice vs 3 mice		0.5138	No	ns
			MAPTInt10+3KI vs. MAPTS305N; Int10+3KI	3 mice vs 3 mice		0.5157	No	ns
Ex8	a	Y-maze total entry	WT vs. MAPT KI	17 mice vs 15 mice	One-way ANOVA followed by Tukey's multiple comparison test	0.9938	No	ns	dfn = 3 dfd = 58	n/a	1.092
			WT vs. MAPTInt10+3KI	17 mice vs 14 mice		0.3929	No	ns
			WT vs. MAPTS305N; Int10+3KI	17 mice vs 16 mice		0.6552	No	ns
			MAPT KI vs. MAPTInt10+3KI	15 mice vs 14 mice		0.5695	No	ns
			MAPT KI vs. MAPTS305N; Int10+3KI	15 mice vs 16 mice		0.8219	No	ns
			MAPTInt10+3KI vs. MAPTS305N; Int10+3KI	14 mice vs 16 mice		0.9665	No	ns
Ex8	b	Novel Object location Total distance	WT vs. MAPT KI	17 mice vs 15 mice	One-way ANOVA followed by Tukey's multiple comparison test	0.8967	No	ns	dfn = 3 dfd = 56	n/a	0.5159
			WT vs. MAPTInt10+3KI	17 mice vs 14 mice		0.9971	No	ns
			WT vs. MAPTS305N; Int10+3KI	17 mice vs 14 mice		0.9385	No	ns
			MAPT KI vs. MAPTInt10+3KI	15 mice vs 14 mice		0.9647	No	ns
			MAPT KI vs. MAPTS305N; Int10+3KI	15 mice vs 14 mice		0.6121	No	ns
			MAPTInt10+3KI vs. MAPTS305N; Int10+3KI	14 mice vs 14 mice		0.8796	No	ns
Ex8	d	Barnes maze Total distance	WT vs. MAPT KI	17 mice vs 15 mice	One-way ANOVA followed by Tukey's multiple comparison test	0.085	No	ns	dfn = 3 dfd = 58	n/a	2.67
			WT vs. MAPTInt10+3KI	17 mice vs 14 mice		0.9978	No	ns
			WT vs. MAPTS305N; Int10+3KI	17 mice vs 16 mice		0.3222	No	ns
			MAPT KI vs. MAPTInt10+3KI	15 mice vs 14 mice		0.1567	No	ns
			MAPT KI vs. MAPTS305N; Int10+3KI	15 mice vs 16 mice		0.891	No	ns
			MAPTInt10+3KI vs. MAPTS305N; Int10+3KI	14 mice vs 16 mice		0.469	No	ns
Ex8	e	rotarod	WT vs. MAPT KI	15 mice vs 15 mice	Kruskal-Wallis test (Dunn's mutiple comparison test)	0.1847	No	ns	n/a	n/a	n/a
			WT vs. MAPTInt10+3KI	15 mice vs 14 mice		>0.9999	No	ns
			WT vs. MAPTS305N; Int10+3KI	15 mice vs 15 mice		>0.9999	No	ns
			MAPT KI vs. MAPTInt10+3KI	15 mice vs 14 mice		>0.9999	No	ns
			MAPT KI vs. MAPTS305N; Int10+3KI	15 mice vs 15 mice		0.4805	No	ns
			MAPTInt10+3KI vs. MAPTS305N; Int10+3KI	14 mice vs 15 mice		>0.9999	No	ns
Ex9	a	Average Number of Visits Light 12hr	WT vs. MAPT KI	14 mice vs 11 mice	Two-way ANOVA followed by Tukey's multiple comparison test	0.9932	No	ns	dfn = 3 dfd = 141	n/a	7.374
			WT vs. MAPTInt10+3KI	14 mice vs 15 mice		0.9999	No	ns
			WT vs. MAPTS305N; Int10+3KI	14 mice vs 11 mice		>0.9999	No	ns
			MAPT KI vs. MAPTInt10+3KI	11 mice vs 15 mice		0.9862	No	ns
			MAPT KI vs. MAPTS305N; Int10+3KI	11 mice vs 11 mice		0.9968	No	ns
			MAPTInt10+3KI vs. MAPTS305N; Int10+3KI	15 mice vs 11 mice		0.9994	No	ns
Ex9	a	Average Number of Visits Dark 12hr	WT vs. MAPT KI	14 mice vs 11 mice	Two-way ANOVA followed by Tukey's multiple comparison test	0.9907	No	ns	dfn = 3 dfd = 141	n/a	7.374
			WT vs. MAPTInt10+3KI	14 mice vs 15 mice		0.0069	Yes	**
			WT vs. MAPTS305N; Int10+3KI	14 mice vs 11 mice		>0.9999	No	ns
			MAPT KI vs. MAPTInt10+3KI	11 mice vs 15 mice		0.0316	Yes	*
			MAPT KI vs. MAPTS305N; Int10+3KI	11 mice vs 11 mice		0.9918	No	ns
			MAPTInt10+3KI vs. MAPTS305N; Int10+3KI	15 mice vs 11 mice		0.0131	Yes	*
Ex9	a	Average Number of Visits 24hr	WT vs. MAPT KI	14 mice vs 11 mice	Two-way ANOVA followed by Tukey's multiple comparison test	>0.9999	No	ns	dfn = 3 dfd = 141	n/a	7.374
			WT vs. MAPTInt10+3KI	14 mice vs 15 mice		0.0055	Yes	**
			WT vs. MAPTS305N; Int10+3KI	14 mice vs 11 mice		>0.9999	No	ns
			MAPT KI vs. MAPTInt10+3KI	11 mice vs 15 mice		0.0118	Yes	*
			MAPT KI vs. MAPTS305N; Int10+3KI	11 mice vs 11 mice		0.9998	No	ns
			MAPTInt10+3KI vs. MAPTS305N; Int10+3KI	15 mice vs 11 mice		0.0091	Yes	**
Ex9	b	Average Number of Visits Light 12hr	WT vs. MAPT KI	14 mice vs 11 mice	Two-way ANOVA followed by Tukey's multiple comparison test	0.9885	No	ns	dfn = 3 dfd = 141	n/a	3.085
			WT vs. MAPTInt10+3KI	14 mice vs 15 mice		0.9995	No	ns
			WT vs. MAPTS305N; Int10+3KI	14 mice vs 11 mice		>0.9999	No	ns
			MAPT KI vs. MAPTInt10+3KI	11 mice vs 15 mice		0.9961	No	ns
			MAPT KI vs. MAPTS305N; Int10+3KI	11 mice vs 11 mice		0.988	No	ns
			MAPTInt10+3KI vs. MAPTS305N; Int10+3KI	15 mice vs 11 mice		0.9992	No	ns
Ex9	b	Average Number of Visits Dark 12hr	WT vs. MAPT KI	14 mice vs 11 mice	Two-way ANOVA followed by Tukey's multiple comparison test	0.9968	No	ns	dfn = 3 dfd = 141	n/a	3.085
			WT vs. MAPTInt10+3KI	14 mice vs 15 mice		0.8979	No	ns
			WT vs. MAPTS305N; Int10+3KI	14 mice vs 11 mice		0.1719	No	ns
			MAPT KI vs. MAPTInt10+3KI	11 mice vs 15 mice		0.8228	No	ns
			MAPT KI vs. MAPTS305N; Int10+3KI	11 mice vs 11 mice		0.1448	No	ns
			MAPTInt10+3KI vs. MAPTS305N; Int10+3KI	15 mice vs 11 mice		0.4788	No	ns
Ex9	b	Average Number of Visits 24hr	WT vs. MAPT KI	14 mice vs 11 mice	Two-way ANOVA followed by Tukey's multiple comparison test	0.9517	No	ns	dfn = 3 dfd = 141	n/a	3.085
			WT vs. MAPTInt10+3KI	14 mice vs 15 mice		0.936	No	ns
			WT vs. MAPTS305N; Int10+3KI	14 mice vs 11 mice		0.1636	No	ns
			MAPT KI vs. MAPTInt10+3KI	11 mice vs 15 mice		0.6981	No	ns
			MAPT KI vs. MAPTS305N; Int10+3KI	11 mice vs 11 mice		0.0693	No	ns
			MAPTInt10+3KI vs. MAPTS305N; Int10+3KI	15 mice vs 11 mice		0.4018	No	ns
Ex9	c	Average Number of Visits Light 12hr	WT vs. MAPT KI	14 mice vs 11 mice	Two-way ANOVA followed by Tukey's multiple comparison test	>0.9999	No	ns	dfn = 3 dfd = 141	n/a	1.678
			WT vs. MAPTInt10+3KI	14 mice vs 15 mice		0.9999	No	ns
			WT vs. MAPTS305N; Int10+3KI	14 mice vs 11 mice		>0.9999	No	ns
			MAPT KI vs. MAPTInt10+3KI	11 mice vs 15 mice		>0.9999	No	ns
			MAPT KI vs. MAPTS305N; Int10+3KI	11 mice vs 11 mice		>0.9999	No	ns
			MAPTInt10+3KI vs. MAPTS305N; Int10+3KI	15 mice vs 11 mice		>0.9999	No	ns
Ex9	c	Average Number of Visits Dark 12hr	WT vs. MAPT KI	14 mice vs 11 mice	Two-way ANOVA followed by Tukey's multiple comparison test	0.9421	No	ns	dfn = 3 dfd = 141	n/a	1.678
			WT vs. MAPTInt10+3KI	14 mice vs 15 mice		0.6021	No	ns
			WT vs. MAPTS305N; Int10+3KI	14 mice vs 11 mice		0.9777	No	ns
			MAPT KI vs. MAPTInt10+3KI	11 mice vs 15 mice		0.3093	No	ns
			MAPT KI vs. MAPTS305N; Int10+3KI	11 mice vs 11 mice		0.9987	No	ns
			MAPTInt10+3KI vs. MAPTS305N; Int10+3KI	15 mice vs 11 mice		0.3984	No	ns
Ex9	c	Average Number of Visits 24hr	WT vs. MAPT KI	14 mice vs 11 mice	Two-way ANOVA followed by Tukey's multiple comparison test	0.9285	No	ns	dfn = 3 dfd = 141	n/a	1.678
			WT vs. MAPTInt10+3KI	14 mice vs 15 mice		0.6468	No	ns
			WT vs. MAPTS305N; Int10+3KI	14 mice vs 11 mice		0.9718	No	ns
			MAPT KI vs. MAPTInt10+3KI	11 mice vs 15 mice		0.3196	No	ns
			MAPT KI vs. MAPTS305N; Int10+3KI	11 mice vs 11 mice		0.9984	No	ns
			MAPTInt10+3KI vs. MAPTS305N; Int10+3KI	15 mice vs 11 mice		0.4168	No	ns
Ex9	d	Corner 1	WT vs. MAPT KI	14 mice vs 11 mice	Two-way ANOVA followed by Tukey's multiple comparison test	0.981	No	ns	dfn = 3 dfd = 188	n/a	1.191e-13
			WT vs. MAPTInt10+3KI	14 mice vs 15 mice		0.9694	No	ns
			WT vs. MAPTS305N; Int10+3KI	14 mice vs 11 mice		0.9999	No	ns
			MAPT KI vs. MAPTInt10+3KI	11 mice vs 15 mice		>0.9999	No	ns
			MAPT KI vs. MAPTS305N; Int10+3KI	11 mice vs 11 mice		0.9735	No	ns
			MAPTInt10+3KI vs. MAPTS305N; Int10+3KI	15 mice vs 11 mice		0.9603	No	ns
Ex9	d	Coner 2	WT vs. MAPT KI	14 mice vs 11 mice	Two-way ANOVA followed by Tukey's multiple comparison test	0.8994	No	ns	dfn = 3 dfd = 188	n/a	1.191e-13
			WT vs. MAPTInt10+3KI	14 mice vs 15 mice		0.6597	No	ns
			WT vs. MAPTS305N; Int10+3KI	14 mice vs 11 mice		>0.9999	No	ns
			MAPT KI vs. MAPTInt10+3KI	11 mice vs 15 mice		0.9825	No	ns
			MAPT KI vs. MAPTS305N; Int10+3KI	11 mice vs 11 mice		0.9132	No	ns
			MAPTInt10+3KI vs. MAPTS305N; Int10+3KI	15 mice vs 11 mice		0.7044	No	ns
Ex9	d	Corner 3	WT vs. MAPT KI	14 mice vs 11 mice	Two-way ANOVA followed by Tukey's multiple comparison test	0.9531	No	ns	dfn = 3 dfd = 188	n/a	1.191e-13
			WT vs. MAPTInt10+3KI	14 mice vs 15 mice		0.9549	No	ns
			WT vs. MAPTS305N; Int10+3KI	14 mice vs 11 mice		0.6925	No	ns
			MAPT KI vs. MAPTInt10+3KI	11 mice vs 15 mice		0.7399	No	ns
			MAPT KI vs. MAPTS305N; Int10+3KI	11 mice vs 11 mice		0.421	No	ns
			MAPTInt10+3KI vs. MAPTS305N; Int10+3KI	15 mice vs 11 mice		0.923	No	ns
Ex9	d	Corner 4	WT vs. MAPT KI	14 mice vs 11 mice	Two-way ANOVA followed by Tukey's multiple comparison test	0.8372	No	ns	dfn = 3 dfd = 188	n/a	1.191e-13
			WT vs. MAPTInt10+3KI	14 mice vs 15 mice		0.9979	No	ns
			WT vs. MAPTS305N; Int10+3KI	14 mice vs 11 mice		0.7349	No	ns
			MAPT KI vs. MAPTInt10+3KI	11 mice vs 15 mice		0.9048	No	ns
			MAPT KI vs. MAPTS305N; Int10+3KI	11 mice vs 11 mice		0.2966	No	ns
			MAPTInt10+3KI vs. MAPTS305N; Int10+3KI	15 mice vs 11 mice		0.6214	No	ns
Ex9	e	1st Preference	WT vs. MAPT KI	14 mice vs 11 mice	Two-way ANOVA followed by Tukey's multiple comparison test	0.936	No	ns	dfn = 3 dfd = 188	n/a	4.041e-13
			WT vs. MAPTInt10+3KI	14 mice vs 15 mice		0.202	No	ns
			WT vs. MAPTS305N; Int10+3KI	14 mice vs 11 mice		0.8696	No	ns
			MAPT KI vs. MAPTInt10+3KI	11 mice vs 15 mice		0.0727	No	ns
			MAPT KI vs. MAPTS305N; Int10+3KI	11 mice vs 11 mice		0.5778	No	ns
			MAPTInt10+3KI vs. MAPTS305N; Int10+3KI	15 mice vs 11 mice		0.7087	No	ns
Ex9	e	2nd Preference	WT vs. MAPT KI	14 mice vs 11 mice	Two-way ANOVA followed by Tukey's multiple comparison test	0.451	No	ns	dfn = 3 dfd = 188	n/a	4.041e-13
			WT vs. MAPTInt10+3KI	14 mice vs 15 mice		0.9456	No	ns
			WT vs. MAPTS305N; Int10+3KI	14 mice vs 11 mice		0.8835	No	ns
			MAPT KI vs. MAPTInt10+3KI	11 mice vs 15 mice		0.758	No	ns
			MAPT KI vs. MAPTS305N; Int10+3KI	11 mice vs 11 mice		0.8946	No	ns
			MAPTInt10+3KI vs. MAPTS305N; Int10+3KI	15 mice vs 11 mice		0.9959	No	ns
Ex9	e	3rd Preference	WT vs. MAPT KI	14 mice vs 11 mice	Two-way ANOVA followed by Tukey's multiple comparison test	>0.9999	No	ns	dfn = 3 dfd = 188	n/a	4.041e-13
			WT vs. MAPTInt10+3KI	14 mice vs 15 mice		0.9452	No	ns
			WT vs. MAPTS305N; Int10+3KI	14 mice vs 11 mice		0.7791	No	ns
			MAPT KI vs. MAPTInt10+3KI	11 mice vs 15 mice		0.9571	No	ns
			MAPT KI vs. MAPTS305N; Int10+3KI	11 mice vs 11 mice		0.8126	No	ns
			MAPTInt10+3KI vs. MAPTS305N; Int10+3KI	15 mice vs 11 mice		0.971	No	ns
Ex9	e	4th Preference	WT vs. MAPT KI	14 mice vs 11 mice	Two-way ANOVA followed by Tukey's multiple comparison test	0.8136	No	ns	dfn = 3 dfd = 188	n/a	4.041e-13
			WT vs. MAPTInt10+3KI	14 mice vs 15 mice		0.2025	No	ns
			WT vs. MAPTS305N; Int10+3KI	14 mice vs 11 mice		0.9459	No	ns
			MAPT KI vs. MAPTInt10+3KI	11 mice vs 15 mice		0.7783	No	ns
			MAPT KI vs. MAPTS305N; Int10+3KI	11 mice vs 11 mice		0.9894	No	ns
			MAPTInt10+3KI vs. MAPTS305N; Int10+3KI	15 mice vs 11 mice		0.5735	No	ns
Ex9	f	%left choice	WT vs. MAPT KI	14 mice vs 11 mice	Kruskal-Wallis test (Dunn's mutiple comparison test)	>0.9999	No	ns	n/a	n/a	n/a
			WT vs. MAPTInt10+3KI	14 mice vs 15 mice		>0.9999	No	ns
			WT vs. MAPTS305N; Int10+3KI	14 mice vs 11 mice		>0.9999	No	ns
			MAPT KI vs. MAPTInt10+3KI	11 mice vs 15 mice		>0.9999	No	ns
			MAPT KI vs. MAPTS305N; Int10+3KI	11 mice vs 11 mice		>0.9999	No	ns
			MAPTInt10+3KI vs. MAPTS305N; Int10+3KI	15 mice vs 11 mice		>0.9999	No	ns
Ex9	g	%preffered choice	WT vs. MAPT KI	14 mice vs 11 mice	Kruskal-Wallis test (Dunn's mutiple comparison test)	>0.9999	No	ns	n/a	n/a	n/a
			WT vs. MAPTInt10+3KI	14 mice vs 15 mice		>0.9999	No	ns
			WT vs. MAPTS305N; Int10+3KI	14 mice vs 11 mice		>0.9999	No	ns
			MAPT KI vs. MAPTInt10+3KI	11 mice vs 15 mice		>0.9999	No	ns
			MAPT KI vs. MAPTS305N; Int10+3KI	11 mice vs 11 mice		>0.9999	No	ns
			MAPTInt10+3KI vs. MAPTS305N; Int10+3KI	15 mice vs 11 mice		>0.9999	No	ns
Ex9	f	Average Number of Visits 24hr	WT vs. MAPT KI	14 mice vs 11 mice	Two-way ANOVA followed by Tukey's multiple comparison test	0.9285	No	ns	dfn = 3 dfd = 141	n/a	1.678
			WT vs. MAPTInt10+3KI	14 mice vs 15 mice		0.6468	No	ns
			WT vs. MAPTS305N; Int10+3KI	14 mice vs 11 mice		0.9718	No	ns
			MAPT KI vs. MAPTInt10+3KI	11 mice vs 15 mice		0.3196	No	ns
			MAPT KI vs. MAPTS305N; Int10+3KI	11 mice vs 11 mice		0.9984	No	ns
			MAPTInt10+3KI vs. MAPTS305N; Int10+3KI	15 mice vs 11 mice		0.4168	No	ns
Ex9	h	Re-entry	WT vs. MAPT KI	14 mice vs 11 mice	Two-way ANOVA followed by Tukey's multiple comparison test	0.9322	No	ns	dfn = 3 dfd = 188	n/a	4.691e-14
			WT vs. MAPTInt10+3KI	14 mice vs 15 mice		0.9267	No	ns
			WT vs. MAPTS305N; Int10+3KI	14 mice vs 11 mice		0.3998	No	ns
			MAPT KI vs. MAPTInt10+3KI	11 mice vs 15 mice		>0.9999	No	ns
			MAPT KI vs. MAPTS305N; Int10+3KI	11 mice vs 11 mice		0.1746	No	ns
			MAPTInt10+3KI vs. MAPTS305N; Int10+3KI	15 mice vs 11 mice		0.136	No	ns
Ex9	h	Short side	WT vs. MAPT KI	14 mice vs 11 mice	Two-way ANOVA followed by Tukey's multiple comparison test	0.9766	No	ns	dfn = 3 dfd = 188	n/a	4.691e-14
			WT vs. MAPTInt10+3KI	14 mice vs 15 mice		>0.9999	No	ns
			WT vs. MAPTS305N; Int10+3KI	14 mice vs 11 mice		0.9854	No	ns
			MAPT KI vs. MAPTInt10+3KI	11 mice vs 15 mice		0.9801	No	ns
			MAPT KI vs. MAPTS305N; Int10+3KI	11 mice vs 11 mice		>0.9999	No	ns
			MAPTInt10+3KI vs. MAPTS305N; Int10+3KI	15 mice vs 11 mice		0.9881	No	ns
Ex9	h	Long side	WT vs. MAPT KI	14 mice vs 11 mice	Two-way ANOVA followed by Tukey's multiple comparison test	0.9936	No	ns	dfn = 3 dfd = 188	n/a	4.691e-14
			WT vs. MAPTInt10+3KI	14 mice vs 15 mice		0.9461	No	ns
			WT vs. MAPTS305N; Int10+3KI	14 mice vs 11 mice		0.9707	No	ns
			MAPT KI vs. MAPTInt10+3KI	11 mice vs 15 mice		0.9945	No	ns
			MAPT KI vs. MAPTS305N; Int10+3KI	11 mice vs 11 mice		0.909	No	ns
			MAPTInt10+3KI vs. MAPTS305N; Int10+3KI	15 mice vs 11 mice		0.7684	No	ns
Ex9	h	Diagonal	WT vs. MAPT KI	14 mice vs 11 mice	Two-way ANOVA followed by Tukey's multiple comparison test	0.9999	No	ns	dfn = 3 dfd = 188	n/a	4.691e-14
			WT vs. MAPTInt10+3KI	14 mice vs 15 mice		>0.9999	No	ns
			WT vs. MAPTS305N; Int10+3KI	14 mice vs 11 mice		0.4565	No	ns
			MAPT KI vs. MAPTInt10+3KI	11 mice vs 15 mice		0.9996	No	ns
			MAPT KI vs. MAPTS305N; Int10+3KI	11 mice vs 11 mice		0.5509	No	ns
			MAPTInt10+3KI vs. MAPTS305N; Int10+3KI	15 mice vs 11 mice		0.4239	No	ns
Ex10	b	org	WT vs. MAPT KI	14 mice vs 11 mice	Two-way ANOVA followed by Tukey's multiple comparison test	0.9998	No	ns	dfn = 3 dfd = 552	n/a	6.532
			WT vs. MAPTInt10+3KI	14 mice vs 15 mice		0.5712	No	ns
			WT vs. MAPTS305N; Int10+3KI	14 mice vs 10 mice		0.9999	No	ns
			MAPT KI vs. MAPTInt10+3KI	11 mice vs 15 mice		0.6794	No	ns
			MAPT KI vs. MAPTS305N; Int10+3KI	11 mice vs 10 mice		>0.9999	No	ns
			MAPTInt10+3KI vs. MAPTS305N; Int10+3KI	15 mice vs 10 mice		0.6883	No	ns
Ex10	b	CS1	WT vs. MAPT KI	14 mice vs 11 mice	Two-way ANOVA followed by Tukey's multiple comparison test	0.7952	No	ns	dfn = 3 dfd = 552	n/a	6.532
			WT vs. MAPTInt10+3KI	14 mice vs 15 mice		0.6806	No	ns
			WT vs. MAPTS305N; Int10+3KI	14 mice vs 10 mice		0.9931	No	ns
			MAPT KI vs. MAPTInt10+3KI	11 mice vs 15 mice		0.9995	No	ns
			MAPT KI vs. MAPTS305N; Int10+3KI	11 mice vs 10 mice		0.935	No	ns
			MAPTInt10+3KI vs. MAPTS305N; Int10+3KI	15 mice vs 10 mice		0.8807	No	ns
Ex10	b	CS2	WT vs. MAPT KI	14 mice vs 11 mice	Two-way ANOVA followed by Tukey's multiple comparison test	0.448	No	ns	dfn = 3 dfd = 552	n/a	6.532
			WT vs. MAPTInt10+3KI	14 mice vs 15 mice		0.6987	No	ns
			WT vs. MAPTS305N; Int10+3KI	14 mice vs 10 mice		>0.9999	No	ns
			MAPT KI vs. MAPTInt10+3KI	11 mice vs 15 mice		0.9613	No	ns
			MAPT KI vs. MAPTS305N; Int10+3KI	11 mice vs 10 mice		0.5349	No	ns
			MAPTInt10+3KI vs. MAPTS305N; Int10+3KI	15 mice vs 10 mice		0.7708	No	ns
Ex10	b	CS3	WT vs. MAPT KI	14 mice vs 11 mice	Two-way ANOVA followed by Tukey's multiple comparison test	0.9978	No	ns	dfn = 3 dfd = 552	n/a	6.532
			WT vs. MAPTInt10+3KI	14 mice vs 15 mice		0.808	No	ns
			WT vs. MAPTS305N; Int10+3KI	14 mice vs 10 mice		0.9533	No	ns
			MAPT KI vs. MAPTInt10+3KI	11 mice vs 15 mice		0.7366	No	ns
			MAPT KI vs. MAPTS305N; Int10+3KI	11 mice vs 10 mice		0.9878	No	ns
			MAPTInt10+3KI vs. MAPTS305N; Int10+3KI	15 mice vs 10 mice		0.5346	No	ns
Ex10	b	CS4	WT vs. MAPT KI	14 mice vs 11 mice	Two-way ANOVA followed by Tukey's multiple comparison test	0.9583	No	ns	dfn = 3 dfd = 552	n/a	6.532
			WT vs. MAPTInt10+3KI	14 mice vs 15 mice		0.2492	No	ns
			WT vs. MAPTS305N; Int10+3KI	14 mice vs 10 mice		0.9671	No	ns
			MAPT KI vs. MAPTInt10+3KI	11 mice vs 15 mice		0.6111	No	ns
			MAPT KI vs. MAPTS305N; Int10+3KI	11 mice vs 10 mice		0.8036	No	ns
			MAPTInt10+3KI vs. MAPTS305N; Int10+3KI	15 mice vs 10 mice		0.1367	No	ns
Ex10	b	CS5	WT vs. MAPT KI	14 mice vs 11 mice	Two-way ANOVA followed by Tukey's multiple comparison test	0.9995	No	ns	dfn = 3 dfd = 552	n/a	6.532
			WT vs. MAPTInt10+3KI	14 mice vs 15 mice		0.9978	No	ns
			WT vs. MAPTS305N; Int10+3KI	14 mice vs 10 mice		0.9754	No	ns
			MAPT KI vs. MAPTInt10+3KI	11 mice vs 15 mice		0.9918	No	ns
			MAPT KI vs. MAPTS305N; Int10+3KI	11 mice vs 10 mice		0.9914	No	ns
			MAPTInt10+3KI vs. MAPTS305N; Int10+3KI	15 mice vs 10 mice		0.9349	No	ns
Ex10	b	CS6	WT vs. MAPT KI	14 mice vs 11 mice	Two-way ANOVA followed by Tukey's multiple comparison test	0.5926	No	ns	dfn = 3 dfd = 552	n/a	6.532
			WT vs. MAPTInt10+3KI	14 mice vs 15 mice		0.9951	No	ns
			WT vs. MAPTS305N; Int10+3KI	14 mice vs 10 mice		0.81	No	ns
			MAPT KI vs. MAPTInt10+3KI	11 mice vs 15 mice		0.4389	No	ns
			MAPT KI vs. MAPTS305N; Int10+3KI	11 mice vs 10 mice		0.9894	No	ns
			MAPTInt10+3KI vs. MAPTS305N; Int10+3KI	15 mice vs 10 mice		0.6759	No	ns
Ex10	b	CS7	WT vs. MAPT KI	14 mice vs 11 mice	Two-way ANOVA followed by Tukey's multiple comparison test	0.6164	No	ns	dfn = 3 dfd = 552	n/a	6.532
			WT vs. MAPTInt10+3KI	14 mice vs 15 mice		0.6292	No	ns
			WT vs. MAPTS305N; Int10+3KI	14 mice vs 10 mice		0.996	No	ns
			MAPT KI vs. MAPTInt10+3KI	11 mice vs 15 mice		0.0871	No	ns
			MAPT KI vs. MAPTS305N; Int10+3KI	11 mice vs 10 mice		0.5412	No	ns
			MAPTInt10+3KI vs. MAPTS305N; Int10+3KI	15 mice vs 10 mice		0.8245	No	ns
Ex10	b	CS8	WT vs. MAPT KI	14 mice vs 11 mice	Two-way ANOVA followed by Tukey's multiple comparison test	>0.9999	No	ns	dfn = 3 dfd = 552	n/a	6.532
			WT vs. MAPTInt10+3KI	14 mice vs 15 mice		0.2382	No	ns
			WT vs. MAPTS305N; Int10+3KI	14 mice vs 10 mice		0.9991	No	ns
			MAPT KI vs. MAPTInt10+3KI	11 mice vs 15 mice		0.3051	No	ns
			MAPT KI vs. MAPTS305N; Int10+3KI	11 mice vs 10 mice		0.9989	No	ns
			MAPTInt10+3KI vs. MAPTS305N; Int10+3KI	15 mice vs 10 mice		0.2523	No	ns
Ex10	b	CS9	WT vs. MAPT KI	14 mice vs 11 mice	Two-way ANOVA followed by Tukey's multiple comparison test	>0.9999	No	ns	dfn = 3 dfd = 552	n/a	6.532
			WT vs. MAPTInt10+3KI	14 mice vs 15 mice		0.9138	No	ns
			WT vs. MAPTS305N; Int10+3KI	14 mice vs 10 mice		0.9709	No	ns
			MAPT KI vs. MAPTInt10+3KI	11 mice vs 15 mice		0.932	No	ns
			MAPT KI vs. MAPTS305N; Int10+3KI	11 mice vs 10 mice		0.973	No	ns
			MAPTInt10+3KI vs. MAPTS305N; Int10+3KI	15 mice vs 10 mice		0.7227	No	ns
Ex10	b	CS10	WT vs. MAPT KI	14 mice vs 11 mice	Two-way ANOVA followed by Tukey's multiple comparison test	0.7885	No	ns	dfn = 3 dfd = 552	n/a	6.532
			WT vs. MAPTInt10+3KI	14 mice vs 15 mice		0.7047	No	ns
			WT vs. MAPTS305N; Int10+3KI	14 mice vs 10 mice		0.1996	No	ns
			MAPT KI vs. MAPTInt10+3KI	11 mice vs 15 mice		>0.9999	No	ns
			MAPT KI vs. MAPTS305N; Int10+3KI	11 mice vs 10 mice		0.7429	No	ns
			MAPTInt10+3KI vs. MAPTS305N; Int10+3KI	15 mice vs 10 mice		0.7368	No	ns
Ex10	b	CS11	WT vs. MAPT KI	14 mice vs 11 mice	Two-way ANOVA followed by Tukey's multiple comparison test	0.4714	No	ns	dfn = 3 dfd = 552	n/a	6.532
			WT vs. MAPTInt10+3KI	14 mice vs 15 mice		0.9982	No	ns
			WT vs. MAPTS305N; Int10+3KI	14 mice vs 10 mice		0.673	No	ns
			MAPT KI vs. MAPTInt10+3KI	11 mice vs 15 mice		0.3634	No	ns
			MAPT KI vs. MAPTS305N; Int10+3KI	11 mice vs 10 mice		0.9935	No	ns
			MAPTInt10+3KI vs. MAPTS305N; Int10+3KI	15 mice vs 10 mice		0.5635	No	ns
Ex10	c	CS/CS test Number of nosepokes Rewarding (active)	WT vs. MAPT KI	14 mice vs 11 mice	Two-way ANOVA followed by Tukey's multiple comparison test	0.984	No	ns	dfn = 3 dfd = 138	n/a	2.65
			WT vs. MAPTInt10+3KI	14 mice vs 15 mice		0.4169	No	ns
			WT vs. MAPTS305N; Int10+3KI	14 mice vs 10 mice		0.2651	No	ns
			MAPT KI vs. MAPTInt10+3KI	11 mice vs 15 mice		0.7047	No	ns
			MAPT KI vs. MAPTS305N; Int10+3KI	11 mice vs 10 mice		0.1704	No	ns
			MAPTInt10+3KI vs. MAPTS305N; Int10+3KI	15 mice vs 10 mice		0.0077	Yes	**
Ex10	c	CS/CS test Number of nosepokes Rewarding (inactive)	WT vs. MAPT KI	14 mice vs 11 mice	Two-way ANOVA followed by Tukey's multiple comparison test	0.9974	No	ns	dfn = 3 dfd = 138	n/a	2.65
			WT vs. MAPTInt10+3KI	14 mice vs 15 mice		0.8975	No	ns
			WT vs. MAPTS305N; Int10+3KI	14 mice vs 10 mice		0.9998	No	ns
			MAPT KI vs. MAPTInt10+3KI	11 mice vs 15 mice		0.9684	No	ns
			MAPT KI vs. MAPTS305N; Int10+3KI	11 mice vs 10 mice		0.9944	No	ns
			MAPTInt10+3KI vs. MAPTS305N; Int10+3KI	15 mice vs 10 mice		0.8918	No	ns
Ex10	c	CS/CS test Number of nosepokes Non-Rewarding	WT vs. MAPT KI	14 mice vs 11 mice	Two-way ANOVA followed by Tukey's multiple comparison test	0.9861	No	ns	dfn = 3 dfd = 138	n/a	2.65
			WT vs. MAPTInt10+3KI	14 mice vs 15 mice		0.8222	No	ns
			WT vs. MAPTS305N; Int10+3KI	14 mice vs 10 mice		>0.9999	No	ns
			MAPT KI vs. MAPTInt10+3KI	11 mice vs 15 mice		0.967	No	ns
			MAPT KI vs. MAPTS305N; Int10+3KI	11 mice vs 10 mice		0.9908	No	ns
			MAPTInt10+3KI vs. MAPTS305N; Int10+3KI	15 mice vs 10 mice		0.8684	No	ns
Ex10	d	Premature Responses Dyaly = 1.0 (sec)	WT vs. MAPT KI	12 mice vs 11 mice	One-way ANOVA followed by Tukey's multiple comparison test	0.037	Yes	*	dfn = 3 dfd = 43	n/a	3.122
			WT vs. MAPTInt10+3KI	12 mice vs 15 mice		0.9775	No	ns
			WT vs. MAPTS305N; Int10+3KI	12 mice vs 9 mice		0.8982	No	ns
			MAPT KI vs. MAPTInt10+3KI	11 mice vs 15 mice		0.0664	No	ns
			MAPT KI vs. MAPTS305N; Int10+3KI	11 mice vs 9 mice		0.2363	No	ns
			MAPTInt10+3KI vs. MAPTS305N; Int10+3KI	15 mice vs 9 mice		0.9842	No	ns
Ex10	g	Corner Occupancy (sec) 5 min Day1	WT vs. MAPT KI	10 mice vs 9 mice	Two-way ANOVA followed by Tukey's multiple comparison test	0.9386	No	ns	dfn = 3 dfd = 418	n/a	4.685
			WT vs. MAPTInt10+3KI	10 mice vs 14 mice		0.9993	No	ns
			WT vs. MAPTS305N; Int10+3KI	10 mice vs 9 mice		0.966	No	ns
			MAPT KI vs. MAPTInt10+3KI	9 mice vs 14 mice		0.9589	No	ns
			MAPT KI vs. MAPTS305N; Int10+3KI	9 mice vs 9 mice		0.738	No	ns
			MAPTInt10+3KI vs. MAPTS305N; Int10+3KI	14 mice vs 9 mice		0.9242	No	ns
Ex10	g	Corner Occupancy (sec) 5 min Day2	WT vs. MAPT KI	10 mice vs 9 mice	Two-way ANOVA followed by Tukey's multiple comparison test	0.9839	No	ns	dfn = 3 dfd = 418	n/a	4.685
			WT vs. MAPTInt10+3KI	10 mice vs 14 mice		0.9976	No	ns
			WT vs. MAPTS305N; Int10+3KI	10 mice vs 9 mice		0.7555	No	ns
			MAPT KI vs. MAPTInt10+3KI	9 mice vs 14 mice		0.997	No	ns
			MAPT KI vs. MAPTS305N; Int10+3KI	9 mice vs 9 mice		0.928	No	ns
			MAPTInt10+3KI vs. MAPTS305N; Int10+3KI	14 mice vs 9 mice		0.8154	No	ns
Ex10	g	Corner Occupancy (sec) 5 min Day3	WT vs. MAPT KI	10 mice vs 9 mice	Two-way ANOVA followed by Tukey's multiple comparison test	>0.9999	No	ns	dfn = 3 dfd = 418	n/a	4.685
			WT vs. MAPTInt10+3KI	10 mice vs 14 mice		>0.9999	No	ns
			WT vs. MAPTS305N; Int10+3KI	10 mice vs 9 mice		0.7051	No	ns
			MAPT KI vs. MAPTInt10+3KI	9 mice vs 14 mice		>0.9999	No	ns
			MAPT KI vs. MAPTS305N; Int10+3KI	9 mice vs 9 mice		0.7504	No	ns
			MAPTInt10+3KI vs. MAPTS305N; Int10+3KI	14 mice vs 9 mice		0.6734	No	ns
Ex10	g	Corner Occupancy (sec) 5 min Day4	WT vs. MAPT KI	11 mice vs 9 mice	Two-way ANOVA followed by Tukey's multiple comparison test	0.8123	No	ns	dfn = 3 dfd = 418	n/a	4.685
			WT vs. MAPTInt10+3KI	11 mice vs 14 mice		0.8089	No	ns
			WT vs. MAPTS305N; Int10+3KI	11 mice vs 9 mice		0.4843	No	ns
			MAPT KI vs. MAPTInt10+3KI	10 mice vs 14 mice		0.9998	No	ns
			MAPT KI vs. MAPTS305N; Int10+3KI	9 mice vs 9 mice		0.9528	No	ns
			MAPTInt10+3KI vs. MAPTS305N; Int10+3KI	14 mice vs 9 mice		0.9091	No	ns
Ex10	g	Corner Occupancy (sec) 5 min Day5	WT vs. MAPT KI	10 mice vs 9 mice	Two-way ANOVA followed by Tukey's multiple comparison test	0.7238	No	ns	dfn = 3 dfd = 418	n/a	4.685
			WT vs. MAPTInt10+3KI	11 mice vs 14 mice		0.9962	No	ns
			WT vs. MAPTS305N; Int10+3KI	11 mice vs 9 mice		0.3149	No	ns
			MAPT KI vs. MAPTInt10+3KI	10 mice vs 14 mice		0.5403	No	ns
			MAPT KI vs. MAPTS305N; Int10+3KI	9 mice vs 9 mice		0.0369	Yes	*
			MAPTInt10+3KI vs. MAPTS305N; Int10+3KI	14 mice vs 9 mice		0.3601	No	ns
Ex10	g	Corner Occupancy (sec) 5 min Day6	WT vs. MAPT KI	10 mice vs 9 mice	Two-way ANOVA followed by Tukey's multiple comparison test	0.7166	No	ns	dfn = 3 dfd = 418	n/a	4.685
			WT vs. MAPTInt10+3KI	11 mice vs 14 mice		0.9788	No	ns
			WT vs. MAPTS305N; Int10+3KI	11 mice vs 9 mice		0.817	No	ns
			MAPT KI vs. MAPTInt10+3KI	10 mice vs 14 mice		0.8764	No	ns
			MAPT KI vs. MAPTS305N; Int10+3KI	19 mice vs 9 mice		0.2367	No	ns
			MAPTInt10+3KI vs. MAPTS305N; Int10+3KI	24 mice vs 9 mice		0.5459	No	ns
Ex10	g	Corner Occupancy (sec) 5 min Day7	WT vs. MAPT KI	12 mice vs 9 mice	Two-way ANOVA followed by Tukey's multiple comparison test	0.7827	No	ns	dfn = 3 dfd = 418	n/a	4.685
			WT vs. MAPTInt10+3KI	12 mice vs 14 mice		0.999	No	ns
			WT vs. MAPTS305N; Int10+3KI	12 mice vs 9 mice		0.9988	No	ns
			MAPT KI vs. MAPTInt10+3KI	11 mice vs 14 mice		0.6594	No	ns
			MAPT KI vs. MAPTS305N; Int10+3KI	9 mice vs 9 mice		0.7133	No	ns
			MAPTInt10+3KI vs. MAPTS305N; Int10+3KI	14 mice vs 9 mice		>0.9999	No	ns
Ex10	g	Corner Occupancy (sec) 5 min Day8	WT vs. MAPT KI	11 mice vs 9 mice	Two-way ANOVA followed by Tukey's multiple comparison test	0.8632	No	ns	dfn = 3 dfd = 418	n/a	4.685
			WT vs. MAPTInt10+3KI	11 mice vs 14 mice		0.9994	No	ns
			WT vs. MAPTS305N; Int10+3KI	11 mice vs 9 mice		0.8955	No	ns
			MAPT KI vs. MAPTInt10+3KI	10 mice vs 14 mice		0.8863	No	ns
			MAPT KI vs. MAPTS305N; Int10+3KI	9 mice vs 9 mice		0.9999	No	ns
			MAPTInt10+3KI vs. MAPTS305N; Int10+3KI	14 mice vs 9 mice		0.9174	No	ns
Ex10	g	Corner Occupancy (sec) 5 min Day9	WT vs. MAPT KI	10 mice vs 9 mice	Two-way ANOVA followed by Tukey's multiple comparison test	0.7248	No	ns	dfn = 3 dfd = 418	n/a	4.685
			WT vs. MAPTInt10+3KI	11 mice vs 14 mice		0.2384	No	ns
			WT vs. MAPTS305N; Int10+3KI	11 mice vs 9 mice		0.3933	No	ns
			MAPT KI vs. MAPTInt10+3KI	10 mice vs 14 mice		0.8967	No	ns
			MAPT KI vs. MAPTS305N; Int10+3KI	9 mice vs 9 mice		0.9541	No	ns
			MAPTInt10+3KI vs. MAPTS305N; Int10+3KI	14 mice vs 9 mice		0.9993	No	ns
Ex10	g	Corner Occupancy (sec) 5 min Day10	WT vs. MAPT KI	10 mice vs 9 mice	Two-way ANOVA followed by Tukey's multiple comparison test	0.9705	No	ns	dfn = 3 dfd = 418	n/a	4.685
			WT vs. MAPTInt10+3KI	11 mice vs 14 mice		0.7323	No	ns
			WT vs. MAPTS305N; Int10+3KI	11 mice vs 9 mice		0.4268	No	ns
			MAPT KI vs. MAPTInt10+3KI	10 mice vs 14 mice		0.4525	No	ns
			MAPT KI vs. MAPTS305N; Int10+3KI	9 mice vs 9 mice		0.2232	No	ns
			MAPTInt10+3KI vs. MAPTS305N; Int10+3KI	14 mice vs 9 mice		0.9202	No	ns
Ex10	g	Corner Occupancy (sec) 5 min Day11	WT vs. MAPT KI	11 mice vs 9 mice	Two-way ANOVA followed by Tukey's multiple comparison test	0.9747	No	ns	dfn = 3 dfd = 418	n/a	4.685
			WT vs. MAPTInt10+3KI	12 mice vs 14 mice		0.8706	No	ns
			WT vs. MAPTS305N; Int10+3KI	12 mice vs 9 mice		0.9983	No	ns
			MAPT KI vs. MAPTInt10+3KI	11 mice vs 14 mice		0.6309	No	ns
			MAPT KI vs. MAPTS305N; Int10+3KI	9 mice vs 9 mice		0.9948	No	ns
			MAPTInt10+3KI vs. MAPTS305N; Int10+3KI	14 mice vs 9 mice		0.7926	No	ns
Ex10	g	Corner Occupancy (sec) 10 min Day1	WT vs. MAPT KI	10 mice vs 9 mice	Two-way ANOVA followed by Tukey's multiple comparison test	0.8793	No	ns	dfn = 3 dfd = 418	n/a	6.774
			WT vs. MAPTInt10+3KI	10 mice vs 14 mice		0.9828	No	ns
			WT vs. MAPTS305N; Int10+3KI	10 mice vs 9 mice		0.9411	No	ns
			MAPT KI vs. MAPTInt10+3KI	9 mice vs 14 mice		0.9711	No	ns
			MAPT KI vs. MAPTS305N; Int10+3KI	9 mice vs 9 mice		0.5762	No	ns
			MAPTInt10+3KI vs. MAPTS305N; Int10+3KI	14 mice vs 9 mice		0.7665	No	ns
Ex10	g	Corner Occupancy (sec) 10 min Day2	WT vs. MAPT KI	10 mice vs 9 mice	Two-way ANOVA followed by Tukey's multiple comparison test	0.9992	No	ns	dfn = 3 dfd = 418	n/a	6.774
			WT vs. MAPTInt10+3KI	10 mice vs 14 mice		0.9958	No	ns
			WT vs. MAPTS305N; Int10+3KI	10 mice vs 9 mice		0.4586	No	ns
			MAPT KI vs. MAPTInt10+3KI	9 mice vs 14 mice		0.9998	No	ns
			MAPT KI vs. MAPTS305N; Int10+3KI	9 mice vs 9 mice		0.5613	No	ns
			MAPTInt10+3KI vs. MAPTS305N; Int10+3KI	14 mice vs 9 mice		0.5275	No	ns
Ex10	g	Corner Occupancy (sec) 10 min Day3	WT vs. MAPT KI	10 mice vs 9 mice	Two-way ANOVA followed by Tukey's multiple comparison test	0.8492	No	ns	dfn = 3 dfd = 418	n/a	6.774
			WT vs. MAPTInt10+3KI	10 mice vs 14 mice		0.8895	No	ns
			WT vs. MAPTS305N; Int10+3KI	10 mice vs 9 mice		0.1792	No	ns
			MAPT KI vs. MAPTInt10+3KI	9 mice vs 14 mice		0.9981	No	ns
			MAPT KI vs. MAPTS305N; Int10+3KI	9 mice vs 9 mice		0.6357	No	ns
			MAPTInt10+3KI vs. MAPTS305N; Int10+3KI	14 mice vs 9 mice		0.4478	No	ns
Ex10	g	Corner Occupancy (sec) 10 min Day4	WT vs. MAPT KI	11 mice vs 9 mice	Two-way ANOVA followed by Tukey's multiple comparison test	0.5766	No	ns	dfn = 3 dfd = 418	n/a	6.774
			WT vs. MAPTInt10+3KI	11 mice vs 14 mice		0.3522	No	ns
			WT vs. MAPTS305N; Int10+3KI	11 mice vs 9 mice		0.6573	No	ns
			MAPT KI vs. MAPTInt10+3KI	10 mice vs 14 mice		0.9961	No	ns
			MAPT KI vs. MAPTS305N; Int10+3KI	9 mice vs 9 mice		0.9993	No	ns
			MAPTInt10+3KI vs. MAPTS305N; Int10+3KI	14 mice vs 9 mice		0.9841	No	ns
Ex10	g	Corner Occupancy (sec) 10 min Day5	WT vs. MAPT KI	10 mice vs 9 mice	Two-way ANOVA followed by Tukey's multiple comparison test	0.9928	No	ns	dfn = 3 dfd = 418	n/a	6.774
			WT vs. MAPTInt10+3KI	11 mice vs 14 mice		0.8507	No	ns
			WT vs. MAPTS305N; Int10+3KI	11 mice vs 9 mice		0.394	No	ns
			MAPT KI vs. MAPTInt10+3KI	10 mice vs 14 mice		0.7036	No	ns
			MAPT KI vs. MAPTS305N; Int10+3KI	9 mice vs 9 mice		0.2738	No	ns
			MAPTInt10+3KI vs. MAPTS305N; Int10+3KI	14 mice vs 9 mice		0.799	No	ns
Ex10	g	Corner Occupancy (sec) 10 min Day6	WT vs. MAPT KI	10 mice vs 9 mice	Two-way ANOVA followed by Tukey's multiple comparison test	0.7305	No	ns	dfn = 3 dfd = 418	n/a	6.774
			WT vs. MAPTInt10+3KI	11 mice vs 14 mice		0.9771	No	ns
			WT vs. MAPTS305N; Int10+3KI	11 mice vs 9 mice		0.3786	No	ns
			MAPT KI vs. MAPTInt10+3KI	10 mice vs 14 mice		0.4352	No	ns
			MAPT KI vs. MAPTS305N; Int10+3KI	19 mice vs 9 mice		0.0516	No	ns
			MAPTInt10+3KI vs. MAPTS305N; Int10+3KI	24 mice vs 9 mice		0.5458	No	ns
Ex10	g	Corner Occupancy (sec) 10 min Day7	WT vs. MAPT KI	12 mice vs 9 mice	Two-way ANOVA followed by Tukey's multiple comparison test	0.8847	No	ns	dfn = 3 dfd = 418	n/a	6.774
			WT vs. MAPTInt10+3KI	12 mice vs 14 mice		0.9234	No	ns
			WT vs. MAPTS305N; Int10+3KI	12 mice vs 9 mice		0.9575	No	ns
			MAPT KI vs. MAPTInt10+3KI	11 mice vs 14 mice		0.5042	No	ns
			MAPT KI vs. MAPTS305N; Int10+3KI	9 mice vs 9 mice		0.6233	No	ns
			MAPTInt10+3KI vs. MAPTS305N; Int10+3KI	14 mice vs 9 mice		>0.9999	No	ns
Ex10	g	Corner Occupancy (sec) 10 min Day8	WT vs. MAPT KI	11 mice vs 9 mice	Two-way ANOVA followed by Tukey's multiple comparison test	0.9998	No	ns	dfn = 3 dfd = 418	n/a	6.774
			WT vs. MAPTInt10+3KI	11 mice vs 14 mice		0.941	No	ns
			WT vs. MAPTS305N; Int10+3KI	11 mice vs 9 mice		0.9917	No	ns
			MAPT KI vs. MAPTInt10+3KI	10 mice vs 14 mice		0.9655	No	ns
			MAPT KI vs. MAPTS305N; Int10+3KI	9 mice vs 9 mice		0.9969	No	ns
			MAPTInt10+3KI vs. MAPTS305N; Int10+3KI	14 mice vs 9 mice		0.995	No	ns
Ex10	g	Corner Occupancy (sec) 10 min Day9	WT vs. MAPT KI	10 mice vs 9 mice	Two-way ANOVA followed by Tukey's multiple comparison test	0.5124	No	ns	dfn = 3 dfd = 418	n/a	6.774
			WT vs. MAPTInt10+3KI	11 mice vs 14 mice		0.1999	No	ns
			WT vs. MAPTS305N; Int10+3KI	11 mice vs 9 mice		0.148	No	ns
			MAPT KI vs. MAPTInt10+3KI	10 mice vs 14 mice		0.9737	No	ns
			MAPT KI vs. MAPTS305N; Int10+3KI	9 mice vs 9 mice		0.8883	No	ns
			MAPTInt10+3KI vs. MAPTS305N; Int10+3KI	14 mice vs 9 mice		0.9828	No	ns
Ex10	g	Corner Occupancy (sec) 10 min Day10	WT vs. MAPT KI	10 mice vs 9 mice	Two-way ANOVA followed by Tukey's multiple comparison test	0.996	No	ns	dfn = 3 dfd = 418	n/a	6.774
			WT vs. MAPTInt10+3KI	11 mice vs 14 mice		0.6177	No	ns
			WT vs. MAPTS305N; Int10+3KI	11 mice vs 9 mice		0.845	No	ns
			MAPT KI vs. MAPTInt10+3KI	10 mice vs 14 mice		0.4882	No	ns
			MAPT KI vs. MAPTS305N; Int10+3KI	9 mice vs 9 mice		0.7389	No	ns
			MAPTInt10+3KI vs. MAPTS305N; Int10+3KI	14 mice vs 9 mice		0.991	No	ns
Ex10	g	Corner Occupancy (sec) 10 min Day11	WT vs. MAPT KI	11 mice vs 9 mice	Two-way ANOVA followed by Tukey's multiple comparison test	0.8613	No	ns	dfn = 3 dfd = 418	n/a	6.774
			WT vs. MAPTInt10+3KI	12 mice vs 14 mice		0.222	No	ns
			WT vs. MAPTS305N; Int10+3KI	12 mice vs 9 mice		0.9388	No	ns
			MAPT KI vs. MAPTInt10+3KI	11 mice vs 14 mice		0.7409	No	ns
			MAPT KI vs. MAPTS305N; Int10+3KI	9 mice vs 9 mice		0.9971	No	ns
			MAPTInt10+3KI vs. MAPTS305N; Int10+3KI	14 mice vs 9 mice		0.6032	No	ns
